# Supplementary material for: Interaction with mammalian enteric viruses alters outer membrane vesicle production and content by commensal bacteria
Source: J Extracell Vesicles. 2022 Jan 4;11(1):e12172. doi: 10.1002/jev2.12172 (PMC8725172; doi:10.1002/jev2.12172)
Supplement: Supplementary file 1 — DatasetS1 [file JEV2-11-e12172-s001.xlsx]

## Sheet: Sheet4
Table S1. Complete fold changes and adjusted p-values for RNA-sequencing results.
Locus Tag	Previous Locus Tag	Gene Name (if applicable)	MNV		HNoV		AgNp
			FC	FDR	FC	FDR	FC	FDR
ECL_RS00005	ECL_00001	dnaA	-0.575936	0.0152387	-1.02988	1.1025e-06	-2.33801e-06	0.99991
ECL_RS00010	ECL_00002	dnaN	0.0715116	0.779447	-0.162338	0.450233	-2.20379e-06	0.99991
ECL_RS00015	ECL_00003	recF	-0.00591188	0.995481	-0.687118	0.00588374	-4.88135e-07	0.99991
ECL_RS00020	ECL_00004	gyrB	0.442685	0.0296343	0.166536	0.399162	5.55517e-06	0.99991
ECL_RS00025	ECL_00005	ECL_RS00025	-0.424598	0.120348	-1.34858	2.59239e-08	-7.15033e-06	0.99991
ECL_RS00030	ECL_00006	ECL_RS00030	-1.76084	1.89006e-06	-1.37063	1.80082e-05	1.72325e-07	0.99991
ECL_RS00035	ECL_00007	yidA	2.00652	6.30085e-06	0.425956	0.274259	1.02064e-06	0.99991
ECL_RS00040	ECL_00008	dgoR	-0.741971	0.0768215	-0.121265	0.772669	1.75897e-07	0.99991
ECL_RS00045	ECL_00009	ECL_RS00045	-0.616957	0.110632	0.440514	0.216485	8.70728e-07	0.99991
ECL_RS00050	ECL_00010	ECL_RS00050	0.00848253	0.970261	1.05184	0.106819	-1.26104e-07	0.99991
ECL_RS00055	ECL_00011	dgoD	-0.447245	0.197383	0.312026	0.339325	4.22193e-06	0.99991
ECL_RS00060	ECL_00012	ECL_RS00060	-0.769676	0.0105326	-0.608403	0.025474	-2.57901e-06	0.99991
ECL_RS00065	ECL_00013	ECL_RS00065	1.43162	0.00178357	0.696522	0.0831023	4.29723e-07	0.99991
ECL_RS00070	ECL_00014	ECL_RS00070	-0.866138	0.00267227	0.0910663	0.755471	-1.09855e-06	0.99991
ECL_RS00075	ECL_00015	ibpA	0.479613	0.290468	0.645579	0.147917	8.61737e-07	0.99991
ECL_RS00080	ECL_00016	ibpB	0.145194	0.744096	-0.374974	0.339325	6.99269e-07	0.99991
ECL_RS00085	ECL_00017	ECL_RS00085	-1.75527	6.69368e-08	-1.50644	1.27318e-07	1.79797e-06	0.99991
ECL_RS00090	ECL_00018	ECL_RS00090	-0.637629	0.0800652	0.449403	0.191019	1.48146e-06	0.99991
ECL_RS00095	ECL_00019	ECL_RS00095	-0.594991	0.149972	3.34158	1.10921e-16	-2.19125e-06	0.99991
ECL_RS00100	ECL_00020	ECL_RS00100	-1.10722	3.0514e-05	-0.25551	0.32466	-1.39118e-06	0.99991
ECL_RS00105	ECL_00021	ECL_RS00105	-0.019663	0.966	0.0812861	0.874798	-9.65671e-07	0.99991
ECL_RS00110	ECL_00022	ECL_RS00110	-1.3921	0.000535411	-1.34803	0.000194133	2.82385e-06	0.99991
ECL_RS00115	ECL_00023	dsdA	0.311905	0.338599	0.284706	0.340434	9.15545e-07	0.99991
ECL_RS00120	ECL_00024	ECL_RS00120	-0.0215845	0.950135	0.333521	0.487727	7.66615e-07	0.99991
ECL_RS00125	ECL_00025	dsdC	-0.236163	0.472013	-0.0447401	0.891288	4.55675e-06	0.99991
ECL_RS00130	ECL_00026	ECL_RS00130	-0.452508	0.0375649	0.0200603	0.935354	-1.75772e-06	0.99991
ECL_RS00135	ECL_00027	emrD	-1.88176	1.45615e-07	-2.30753	4.96259e-14	-3.51135e-06	0.99991
ECL_RS00140	ECL_00028	ECL_RS00140	-0.15089	0.73873	-0.897287	0.0301434	-2.25421e-06	0.99991
ECL_RS00145	ECL_00029	ECL_RS00145	-0.270738	0.547056	-1.83392	0.000162044	-2.40263e-06	0.99991
ECL_RS00155	ECL_00031	ECL_RS00155	-1.2231	0.000278046	-1.98265	7.4179e-10	-1.45923e-06	0.99991
ECL_RS00165	ECL_00033	hcp	0.00282094	0.985142	0.250551	0.540142	2.01534e-06	0.99991
ECL_RS00175	ECL_00034	ilvB	1.53044	0.000371731	1.50501	0.0001117	6.21682e-07	0.99991
ECL_RS00180	ECL_00035	ilvN	2.25483	1.01849e-05	2.27401	7.97335e-07	1.0511e-06	0.99991
ECL_RS00185	ECL_00036	uhpA	1.46703	0.000303096	1.10605	0.002346	1.43953e-06	0.99991
ECL_RS00190	ECL_00037	uhpB	1.37677	0.00790437	1.8133	0.000354525	-1.23023e-06	0.99991
ECL_RS00195	ECL_00038	ECL_RS00195	-1.5888	0.00106786	-1.29493	0.00156729	-2.63501e-06	0.99991
ECL_RS00200	ECL_00039	uhpT	-0.205525	0.664051	-0.128814	0.788835	-1.10767e-06	0.99991
ECL_RS00205	ECL_00040	ECL_RS00205	-0.637441	0.0145616	-0.991274	2.72014e-05	2.04133e-07	0.99991
ECL_RS00210	ECL_00041	ECL_RS00210	-0.108096	0.747556	-0.48789	0.0682369	6.87235e-06	0.99991
ECL_RS00215	ECL_00042	ECL_RS00215	0.21764	0.611174	-0.267715	0.494007	1.20272e-06	0.99991
ECL_RS00220	ECL_00043	ECL_RS00220	-0.362658	0.431206	-1.09334	0.0258004	1.52226e-06	0.99991
ECL_RS00225	ECL_00044	nepI	0.407947	0.190418	-1.39961	8.94367e-07	-1.23609e-06	0.99991
ECL_RS00230	ECL_00045	ECL_RS00230	0.0328899	0.930852	-0.00722936	0.982727	7.20114e-07	0.99991
ECL_RS00235	ECL_00046	ECL_RS00235	-2.59058	2.82969e-05	-1.87508	0.000511789	-4.84655e-07	0.99991
ECL_RS00240	ECL_00047	ECL_RS00240	1.24586	0.0122071	1.8016	0.000250346	2.6575e-06	0.99991
ECL_RS00245	ECL_00048	ECL_RS00245	-4.42581e-05	0.998529	0.616511	0.0280758	4.08305e-06	0.99991
ECL_RS00250	ECL_00049	ECL_RS00250	0.0426473	0.911239	0.355313	0.282322	4.13439e-07	0.99991
ECL_RS00255	ECL_00050	ECL_RS00255	-0.0702283	0.891702	0.0808596	0.884915	-3.21586e-07	0.99991
ECL_RS00260	ECL_00051	ECL_RS00260	-0.592386	0.0100136	-0.578528	0.00514332	1.0094e-06	0.99991
ECL_RS00265	ECL_00052	ECL_RS00265	-1.16974	1.75271e-06	-0.242698	0.305625	9.01292e-07	0.99991
ECL_RS00270	ECL_00053	ECL_RS00270	-0.720965	0.0213321	-1.14016	4.45366e-05	-4.64735e-06	0.99991
ECL_RS00275	ECL_00054	ECL_RS00275	-0.228429	0.581722	-1.09513	0.00302669	-8.20662e-07	0.99991
ECL_RS00280	ECL_00055	ECL_RS00280	0.573209	0.234396	-0.0518188	0.924454	2.47562e-06	0.99991
ECL_RS00285	ECL_00056	ECL_RS00285	0.611023	0.0659029	-0.153286	0.653784	1.60757e-06	0.99991
ECL_RS00290	ECL_00057	ECL_RS00290	1.32355	0.000101069	1.59896	1.99923e-07	3.13797e-06	0.99991
ECL_RS00295	ECL_00058	nlpA	1.01569	0.0623405	0.381622	0.440463	-4.28858e-07	0.99991
ECL_RS00305	ECL_00060	ECL_RS00305	0.0809256	0.850416	0.531571	0.168954	-2.14255e-06	0.99991
ECL_RS00310	ECL_00062	ECL_RS00310	0.0710576	0.873465	-0.246597	0.531218	-1.90247e-06	0.99991
ECL_RS00315	ECL_00063	ECL_RS00315	2.77024	6.14268e-07	2.58851	3.07846e-07	2.40721e-06	0.99991
ECL_RS00320	ECL_00064	ECL_RS00320	0.792359	0.026028	0.388653	0.24734	-2.14542e-06	0.99991
ECL_RS00325	ECL_00065	ECL_RS00325	3.01488	3.73161e-11	2.70104	6.7466e-11	8.87216e-07	0.99991
ECL_RS00330	ECL_00066	ECL_RS00330	1.53105	2.83625e-05	1.85656	2.53056e-08	-1.67362e-07	0.99991
ECL_RS00335	ECL_00067	ECL_RS00335	-0.22568	0.332339	-0.738547	0.000138514	-5.54128e-06	0.99991
ECL_RS00340	ECL_00068	ECL_RS00340	0.282443	0.382525	0.174903	0.567598	-1.28979e-06	0.99991
ECL_RS00345	ECL_00069	ECL_RS00345	0.515909	0.158998	0.915111	0.0077613	-1.75825e-06	0.99991
ECL_RS00350	ECL_00070	ECL_RS00350	0.00423139	0.992412	-0.150104	0.761621	-1.41637e-07	0.99991
ECL_RS00360	ECL_00072	ECL_RS00360	-0.932581	0.0524247	-1.65773	0.00111012	-6.48257e-07	0.99991
ECL_RS00365	ECL_00073	ECL_RS00365	-0.295693	0.537199	-1.26627	0.0147745	2.11913e-06	0.99991
ECL_RS00370	ECL_00074	ECL_RS00370	0.0102828	0.975681	-1.13435	3.49815e-05	9.18945e-07	0.99991
ECL_RS00375	ECL_00075	ECL_RS00375	-0.582569	0.23012	-0.199439	0.691259	-1.3669e-06	0.99991
ECL_RS00380	ECL_00076	ECL_RS00380	-0.76863	0.0421617	0.00389491	0.991326	-3.62223e-06	0.99991
ECL_RS00385	ECL_00077	ECL_RS00385	-1.01251	0.00684137	-1.50422	1.56657e-05	3.20043e-06	0.99991
ECL_RS00395	ECL_00079	ECL_RS00395	-1.6077	0.000462634	-1.18249	0.0029605	-5.95949e-07	0.99991
ECL_RS00400	ECL_00080	ECL_RS00400	-0.245248	0.567148	0.0105953	0.982727	1.10497e-06	0.99991
ECL_RS00405	ECL_00081	ECL_RS00405	0.160974	0.572317	-0.132764	0.616418	8.8704e-06	0.99991
ECL_RS00410	ECL_00082	ECL_RS00410	-0.0817036	0.864784	-0.773351	0.0733427	4.24794e-06	0.99991
ECL_RS00415	ECL_00083	ECL_RS00415	-0.18791	0.525268	-1.12019	4.33633e-06	-4.03653e-06	0.99991
ECL_RS00420	ECL_00084	ECL_RS00420	-2.20642	1.57949e-06	-1.67649	3.53024e-05	-3.77654e-06	0.99991
ECL_RS00425	ECL_00086	uraH	1.04009	0.00833279	1.42684	0.000104365	2.11641e-06	0.99991
ECL_RS00430	ECL_00087	ECL_RS00430	-0.563472	0.0112088	-0.285603	0.170711	3.47734e-08	0.99991
ECL_RS00435	ECL_00088	ECL_RS00435	-0.0200788	0.95687	0.591046	0.0293515	-4.09545e-07	0.99991
ECL_RS00440	ECL_00089	ECL_RS00440	-0.348166	0.394621	-0.292606	0.449529	-2.37286e-06	0.99991
ECL_RS00445	ECL_00090	ECL_RS00445	0.287506	0.536302	-0.477724	0.338398	2.16491e-06	0.99991
ECL_RS00450	ECL_00091	ECL_RS00450	-0.400589	0.296479	-1.19136	0.000851548	6.10686e-07	0.99991
ECL_RS00455	ECL_00092	ECL_RS00455	-0.499791	0.287082	-1.50869	0.0063462	8.37701e-07	0.99991
ECL_RS00460	ECL_00093	ECL_RS00460	-0.0774292	0.868018	-2.27916	2.31696e-06	4.98025e-07	0.99991
ECL_RS00465	ECL_00094	ECL_RS00465	-0.269474	0.401523	-2.25301	1.38665e-13	-1.77321e-06	0.99991
ECL_RS00470	ECL_00095	ECL_RS00470	0.276179	0.436192	0.119685	0.734749	-4.40643e-06	0.99991
ECL_RS00475	ECL_00096	ECL_RS00475	1.59646	0.000578972	1.51422	0.000412203	7.99768e-07	0.99991
ECL_RS00480	ECL_00097	ECL_RS00480	0.891948	0.00348974	-0.121533	0.698709	7.1078e-06	0.99991
ECL_RS00485	ECL_00098	ECL_RS00485	-0.535792	0.0861927	-0.880353	0.00164599	-2.28832e-07	0.99991
ECL_RS00490	ECL_00099	ECL_RS00490	0.860974	0.0426046	0.946525	0.0163024	-1.25785e-06	0.99991
ECL_RS00500	ECL_00102	ECL_RS00500	0.226338	0.620865	-0.0457698	0.926415	2.48153e-06	0.99991
ECL_RS00510	ECL_00103	ECL_RS00510	-0.121436	0.759651	-0.513775	0.135351	-2.33868e-06	0.99991
ECL_RS00525	ECL_00104	yicI	-0.446506	0.296691	-1.31268	0.00302597	9.98812e-07	0.99991
ECL_RS00530	ECL_00105	ECL_RS00530	0.939521	0.0156474	0.881143	0.0135534	1.46163e-06	0.99991
ECL_RS00535	ECL_00106	ECL_RS00535	3.75987	2.26187e-24	2.36078	4.3157e-12	3.10151e-07	0.99991
ECL_RS00540	ECL_00107	gltS	-0.242877	0.561492	-1.36177	0.000750812	-3.16124e-06	0.99991
ECL_RS00545	ECL_00108	recG	-0.0931202	0.738269	0.124191	0.577761	-8.62595e-06	0.99991
ECL_RS00550	ECL_00111	spoT	0.330411	0.131081	-0.418488	0.0276248	5.38035e-06	0.99991
ECL_RS00555	ECL_00112	rpoZ	0.864399	8.60635e-06	-0.113904	0.569139	3.26492e-06	0.99991
ECL_RS00560	ECL_00113	gmk	-0.203762	0.401636	-0.530416	0.00713022	-5.38998e-06	0.99991
ECL_RS00565	ECL_00115	ligB	-1.7679	1.75833e-06	-1.74503	1.18505e-07	-7.68327e-07	0.99991
ECL_RS00570	ECL_00116	ECL_RS00570	-1.09417	0.0163349	-2.93881	2.58063e-09	-2.29638e-06	0.99991
ECL_RS00575	ECL_00117	ECL_RS00575	-0.55428	0.029566	-0.143741	0.578444	-2.26106e-06	0.99991
ECL_RS00580	ECL_00118	rph	0.521978	0.0710398	-0.667682	0.00958836	6.72167e-06	0.99991
ECL_RS00585	ECL_00119	pyrE	0.921568	0.0340243	1.36469	0.000975817	1.54662e-06	0.99991
ECL_RS00590	ECL_00120	slmA	1.82986	3.5562e-07	0.7265	0.0254805	-6.99375e-07	0.99991
ECL_RS00595	ECL_00121	dut	0.968624	0.0032706	0.117186	0.73492	1.50649e-06	0.99991
ECL_RS00600	ECL_00122	coaBC	0.677136	0.00718734	-0.411078	0.081548	4.13211e-06	0.99991
ECL_RS00605	ECL_00123	ECL_RS00605	0.225765	0.350644	-0.138654	0.540129	2.18773e-06	0.99991
ECL_RS00610	ECL_00124	rpmB	2.21867	3.99021e-15	0.176579	0.528646	4.58093e-06	0.99991
ECL_RS00615	ECL_00125	rpmG	0.810147	0.0390975	-1.04899	0.00512276	2.07285e-06	0.99991
ECL_RS00620	ECL_00126	mutM	-0.140216	0.641052	-1.54749	1.17462e-09	3.08431e-06	0.99991
ECL_RS00625	ECL_00127	coaD	0.15579	0.664147	0.821147	0.00561376	6.82932e-07	0.99991
ECL_RS00630	ECL_00128	ECL_RS00630	1.39391	0.0019656	1.83183	1.39842e-05	1.89672e-06	0.99991
ECL_RS00635	ECL_00129	waaA	1.46656	8.85105e-07	0.896851	0.000782371	6.18983e-06	0.99991
ECL_RS00640	ECL_00130	ECL_RS00640	-0.147894	0.717139	0.549552	0.125784	8.91041e-07	0.99991
ECL_RS00645	ECL_00131	ECL_RS00645	-0.525139	0.0677197	0.535703	0.0347614	3.50977e-06	0.99991
ECL_RS00650	ECL_00132	ECL_RS00650	-1.03676	5.33752e-08	0.158023	0.401512	-3.42242e-06	0.99991
ECL_RS00655	ECL_00133	rfaQ	-0.18378	0.509105	0.558422	0.0138569	3.93413e-06	0.99991
ECL_RS00660	ECL_00134	ECL_RS00660	1.03116	2.27996e-05	0.976191	7.25845e-06	2.01005e-06	0.99991
ECL_RS00665	ECL_00135	ECL_RS00665	-0.964907	0.00097707	-0.611695	0.0228464	-4.72426e-07	0.99991
ECL_RS00670	ECL_00136	ECL_RS00670	0.165765	0.462583	0.357653	0.0521161	1.24043e-06	0.99991
ECL_RS00675	ECL_00137	ECL_RS00675	1.18355	0.000187948	1.0979	0.000135684	6.99536e-07	0.99991
ECL_RS00680	ECL_00138	rfaC	0.138681	0.58808	0.274083	0.203597	1.68825e-06	0.99991
ECL_RS00685	ECL_00139	rfaF	2.03525	2.52944e-06	2.44381	4.58826e-10	5.4883e-06	0.99991
ECL_RS00690	ECL_00140	rfaD	0.185591	0.573318	0.330761	0.24705	-3.25402e-06	0.99991
ECL_RS00695	ECL_00141	kbl	-0.461207	0.0414563	-0.385179	0.0609626	-7.20988e-06	0.99991
ECL_RS00700	ECL_00142	tdh	-0.587335	0.041714	-0.180901	0.531557	1.89947e-06	0.99991
ECL_RS00705	ECL_00143	ECL_RS00705	-0.891541	0.00430461	-1.13246	6.92505e-05	2.8117e-06	0.99991
ECL_RS00710	ECL_00144	ECL_RS00710	-0.86022	1.0928e-06	-0.50829	0.00140749	-6.68319e-06	0.99991
ECL_RS00715	ECL_00146	ECL_RS00715	1.6228	1.05015e-05	1.6483	8.53073e-07	4.99356e-06	0.99991
ECL_RS00720	ECL_00147	ECL_RS00720	1.22592	6.14769e-11	0.868175	3.73668e-07	5.95296e-06	0.99991
ECL_RS00730	ECL_00150	ECL_RS00730	-0.447458	0.151956	-0.0502394	0.880036	4.30098e-07	0.99991
ECL_RS00735	ECL_00151	envC	-0.867611	0.00383113	-0.402735	0.147018	-2.92419e-06	0.99991
ECL_RS00740	ECL_00152	gpmM	-0.229918	0.52181	-0.910564	0.00274872	-1.24381e-07	0.99991
ECL_RS00745	ECL_00153	ECL_RS00745	0.9836	3.40516e-06	0.23195	0.265593	3.29062e-07	0.99991
ECL_RS00750	ECL_00154	grxC	0.917902	7.78593e-05	0.203766	0.380869	3.64469e-06	0.99991
ECL_RS00755	ECL_00155	secB	-1.31438	8.61061e-08	-0.90664	4.17332e-05	-3.61981e-06	0.99991
ECL_RS00760	ECL_00156	gpsA	0.437171	0.135583	1.45296	2.07139e-08	2.41005e-06	0.99991
ECL_RS00765	ECL_00157	cysE	0.61419	0.013965	0.313821	0.187353	3.63148e-06	0.99991
ECL_RS00770	ECL_00158	trmL	0.0327278	0.943026	-0.0925916	0.815432	-2.60252e-07	0.99991
ECL_RS00775	ECL_00159	ECL_RS00775	-1.11321	0.000751309	-1.42873	1.58299e-06	-8.1532e-06	0.99991
ECL_RS00780	ECL_00160	lldD	0.100009	0.835681	2.02871	2.89288e-06	4.183e-06	0.99991
ECL_RS00785	ECL_00161	lldR	1.47886	0.0094051	3.25817	1.15491e-08	2.23576e-06	0.99991
ECL_RS00790	ECL_00162	lldP	1.12472	0.000546172	1.30712	7.77209e-06	-1.26692e-06	0.99991
ECL_RS00795	ECL_00163	ECL_RS00795	-1.45278	8.51921e-07	-2.19472	1.36721e-16	-6.31296e-08	0.99991
ECL_RS00800	ECL_00164	ECL_RS00800	0.647313	0.00724147	0.48082	0.0301453	1.15708e-06	0.99991
ECL_RS00810	ECL_00168	ECL_RS00810	1.05623	0.000658317	1.30481	3.99977e-06	3.40961e-06	0.99991
ECL_RS00815	ECL_00169	mtlD	0.991692	0.00197988	0.569692	0.053367	2.12384e-06	0.99991
ECL_RS00820	ECL_00170	ECL_RS00820	-0.00125736	0.984376	-0.573578	0.00677371	-4.42654e-06	0.99991
ECL_RS00825	ECL_00172	ECL_RS00825	-0.108626	0.761443	0.495879	0.0686435	-2.00636e-06	0.99991
ECL_RS00830	ECL_00173	ECL_RS00830	0.256671	0.438431	1.03311	0.000255938	-2.6615e-06	0.99991
ECL_RS00835	ECL_00174	ECL_RS00835	-0.894043	1.30259e-06	0.0271502	0.899934	-1.53682e-06	0.99991
ECL_RS00840	ECL_00175	selA	-0.871606	0.000854971	-0.332536	0.178182	-2.8853e-07	0.99991
ECL_RS00845	ECL_00176	selB	0.101375	0.652816	0.0269808	0.900068	2.92549e-06	0.99991
ECL_RS00850	ECL_00177	ECL_RS00850	-0.641525	0.0058586	0.757315	0.000211413	-3.75146e-06	0.99991
ECL_RS00855	ECL_00178	ECL_RS00855	0.13681	0.652282	0.300526	0.238936	-3.63008e-06	0.99991
ECL_RS00860	ECL_00179	ECL_RS00860	-1.09822	7.65602e-05	-0.733946	0.00288774	-2.94488e-06	0.99991
ECL_RS00870	ECL_00180	ECL_RS00870	0.129144	0.657299	0.27631	0.252829	1.04621e-05	0.99991
ECL_RS00875	ECL_00181	ECL_RS00875	-0.76559	0.0194304	-0.741341	0.0127652	-4.18835e-06	0.99991
ECL_RS00880	ECL_00182	ECL_RS00880	-0.979214	0.0135265	-0.636159	0.0717545	-5.01013e-06	0.99991
ECL_RS00885	ECL_00183	ECL_RS00885	-1.72476	1.37599e-08	-0.636051	0.0142175	-7.42149e-07	0.99991
ECL_RS00890	ECL_00184	araD	-0.209909	0.609648	0.129439	0.740886	-3.13253e-06	0.99991
ECL_RS00895	ECL_00185	ECL_RS00895	-0.0662251	0.893307	0.903988	0.043309	-1.74206e-06	0.99991
ECL_RS00900	ECL_00186	ulaD	-0.684674	0.163588	0.614475	0.172064	-6.64776e-08	0.99991
ECL_RS00905	ECL_00187	ECL_RS00905	-0.242965	0.602378	2.00444	2.56623e-05	-1.50787e-06	0.99991
ECL_RS00910	ECL_00188	ECL_RS00910	0.0246047	0.956391	1.46837	3.03286e-05	-8.35147e-07	0.99991
ECL_RS00915	ECL_00189	ECL_RS00915	-0.176614	0.690081	0.137462	0.765211	-2.19314e-07	0.99991
ECL_RS00920	ECL_00190	ECL_RS00920	0.0919996	0.835681	1.81358	1.74911e-06	-2.95096e-06	0.99991
ECL_RS00925	ECL_00191	yiaK	-1.181	0.00768826	0.415596	0.288915	-4.31619e-07	0.99991
ECL_RS00930	ECL_00192	yiaJ	-0.053598	0.871134	-0.848804	0.00074286	9.87804e-07	0.99991
ECL_RS00935	ECL_00193	ECL_RS00935	0.731377	0.0437161	-0.0296847	0.940364	3.67771e-06	0.99991
ECL_RS00940	ECL_00194	avtA	1.2231	3.85806e-07	-0.0607917	0.819006	6.74853e-06	0.99991
ECL_RS00945	ECL_00195	ECL_RS00945	-1.50478	7.29867e-08	-1.59901	1.97246e-10	-1.27569e-06	0.99991
ECL_RS00950	ECL_00196	ECL_RS00950	0.131512	0.766344	0.191291	0.629508	-3.26538e-07	0.99991
ECL_RS00955	ECL_00197	ECL_RS00955	-1.00004	4.9672e-07	-0.550657	0.00232346	8.73173e-06	0.99991
ECL_RS00960	ECL_00198	ECL_RS00960	-0.314416	0.475857	0.0971475	0.838458	-6.33954e-07	0.99991
ECL_RS00965	ECL_00199	ECL_RS00965	0.32931	0.356726	1.40454	1.2482e-05	5.65306e-06	0.99991
ECL_RS00970	ECL_00200	xylF	-0.254223	0.350862	0.690072	0.00256031	-1.1568e-07	0.99991
ECL_RS00975	ECL_00201	xylA	-1.22887	1.92966e-06	-0.82929	0.0003329	-4.03383e-06	0.99991
ECL_RS00980	ECL_00202	xylB	-1.17834	0.000223899	-0.15558	0.615126	4.47331e-07	0.99991
ECL_RS00985	ECL_00203	ECL_RS00985	-0.394569	0.151734	-0.478096	0.0538375	-3.69488e-06	0.99991
ECL_RS00990	ECL_00204	ECL_RS00990	-0.159777	0.692159	-0.570041	0.0901895	4.61294e-06	0.99991
ECL_RS00995	ECL_00205	ECL_RS00995	-0.192736	0.331183	0.439347	0.00594184	-8.75988e-07	0.99991
ECL_RS01000	ECL_00206	ECL_RS01000	-0.910305	0.000535428	-0.75216	0.00169132	-2.65774e-06	0.99991
ECL_RS01005	ECL_00207	glyQ	1.74112	8.22124e-12	-0.381045	0.111755	1.73026e-06	0.99991
ECL_RS01010	ECL_00208	glyS	0.666285	0.0101619	-0.0458103	0.861037	1.08492e-06	0.99991
ECL_RS01015	ECL_00209	ECL_RS01015	0.612954	0.0256866	0.0735264	0.809874	4.49051e-06	0.99991
ECL_RS01020	ECL_00210	ECL_RS01020	-0.767731	0.0153644	0.467954	0.115354	6.75823e-07	0.99991
ECL_RS01025	ECL_00212	ECL_RS01025	-0.601653	0.00417536	-0.140674	0.499643	-6.36346e-06	0.99991
ECL_RS01030	ECL_00213	cspA	3.04149	9.26589e-12	0.178323	0.614634	2.94525e-06	0.99991
ECL_RS01035	ECL_00214	ghrB	-1.0109	0.000237431	-0.626736	0.0119109	1.609e-06	0.99991
ECL_RS01040	ECL_00215	ECL_RS01040	-0.404974	0.359033	0.290375	0.49651	-1.68541e-06	0.99991
ECL_RS01045	ECL_00216	ECL_RS01045	-0.0817702	0.869946	1.16938	0.00988789	7.30449e-07	0.99991
ECL_RS01050	ECL_00218	ECL_RS01050	-1.40124	0.00158452	-0.582516	0.116576	5.29749e-07	0.99991
ECL_RS01055	ECL_00219	ECL_RS01055	0.408374	0.0868769	-0.25282	0.265576	2.50627e-06	0.99991
ECL_RS01060	ECL_00220	ECL_RS01060	-0.105001	0.774259	-2.30474	3.14254e-14	-1.45273e-06	0.99991
ECL_RS01065	ECL_00222	ECL_RS01065	1.29157	8.0181e-06	0.425678	0.114725	5.76808e-06	0.99991
ECL_RS01070	ECL_00223	ECL_RS01070	-0.368005	0.30406	-0.523142	0.105587	2.61508e-07	0.99991
ECL_RS01075	ECL_00224	tag	-0.657447	0.064548	-0.187077	0.598166	-3.28861e-06	0.99991
ECL_RS01080	ECL_00225	ECL_RS01080	-1.65412	1.13618e-13	-1.05818	1.40854e-07	-8.55644e-06	0.99991
ECL_RS01085	ECL_00226	ECL_RS01085	-1.6038	0.0013128	-1.48667	0.00109787	-3.18668e-06	0.99991
ECL_RS01090	ECL_00228	eptB	-0.270781	0.27553	-1.21771	1.26591e-08	-5.4982e-06	0.99991
ECL_RS01100	ECL_00229	ECL_RS01100	1.30338	5.12799e-06	1.5632	1.34142e-09	3.11649e-06	0.99991
ECL_RS01105	ECL_00231	dppB	2.14466	1.68045e-10	1.87624	4.94613e-10	1.21685e-07	0.99991
ECL_RS01110	ECL_00233	dppC	3.19224	6.32548e-22	3.39637	1.09329e-29	6.91307e-06	0.99991
ECL_RS01115	ECL_00234	dppD	2.75834	1.55503e-10	2.85874	1.8514e-13	4.09546e-06	0.99991
ECL_RS01120	ECL_00235	dppF	0.991818	0.0341579	1.25224	0.00494669	-9.49567e-07	0.99991
ECL_RS01125	ECL_00236	coaA	1.23921	5.34757e-07	0.812557	0.000371595	9.59273e-06	0.99991
ECL_RS01150	ECL_00237	tuf	1.35789	4.19455e-09	0.40361	0.0601899	6.30192e-06	0.99991
ECL_RS01155	ECL_00239	secE	0.354872	0.0727042	-0.213389	0.254357	-4.66571e-06	0.99991
ECL_RS01160	ECL_00240	nusG	-0.00376813	0.979072	-0.16199	0.456642	-3.06337e-06	0.99991
ECL_RS01165	ECL_00241	rplK	1.35763	9.2788e-14	-0.0398578	0.84812	1.09856e-05	0.99991
ECL_RS01170	ECL_00242	rplA	0.938492	0.000138748	-0.167263	0.497801	2.86756e-06	0.99991
ECL_RS01175	ECL_00243	rplJ	0.193029	0.466897	-0.681292	0.00163183	-2.25888e-07	0.99991
ECL_RS01180	ECL_00244	rplL	0.0683194	0.765295	-0.242459	0.176425	4.69555e-08	0.99991
ECL_RS01185	ECL_00245	rpoB	1.08777	0.00980325	0.364712	0.346821	1.13296e-06	0.99991
ECL_RS01190	ECL_00246	rpoC	0.743956	0.0074648	0.807279	0.00146142	4.30285e-07	0.99991
ECL_RS01195	ECL_00247	ECL_RS01195	-1.29211	0.000534612	1.03178	0.00197614	-3.08789e-07	0.99991
ECL_RS01200	ECL_00248	ECL_RS01200	-0.510099	0.124553	1.79807	3.10397e-09	6.81323e-07	0.99991
ECL_RS01205	ECL_00249	ECL_RS01205	0.354404	0.292313	0.876196	0.00330868	4.38278e-07	0.99991
ECL_RS01210	ECL_00250	thiH	1.29815	0.00108403	1.02267	0.00437634	2.49403e-06	0.99991
ECL_RS01215	ECL_00251	thiG	1.63996	0.00670838	1.40969	0.0135438	4.86362e-06	0.81827
ECL_RS01225	ECL_00253	ECL_RS01225	-0.261496	0.580408	0.271563	0.574158	6.59573e-08	0.99991
ECL_RS01230	ECL_00254	thiE	-0.0331568	0.948298	-0.326284	0.504441	-3.0082e-08	0.99991
ECL_RS01235	ECL_00255	thiC	-0.00615739	0.985895	-2.05727	3.35035e-10	8.28061e-07	0.99991
ECL_RS01240	ECL_00256	ECL_RS01240	-0.419301	0.104912	0.825509	0.000283715	-1.03658e-06	0.99991
ECL_RS01245	ECL_00257	nudC	-0.975593	2.23902e-05	-1.15959	1.72671e-08	-2.58442e-06	0.99991
ECL_RS01250	ECL_00258	hemE	-0.235022	0.406628	-0.389955	0.116696	3.3492e-06	0.99991
ECL_RS01255	ECL_00259	nfi	0.341231	0.394889	0.827461	0.0258625	-1.33257e-06	0.99991
ECL_RS01260	ECL_00260	ECL_RS01260	0.735711	0.00343273	0.496273	0.0334185	2.8704e-06	0.99991
ECL_RS01265	ECL_00261	hupA	0.976739	0.000118081	1.78538	4.23336e-15	3.22803e-06	0.99991
ECL_RS01270	ECL_00262	ECL_RS01270	-0.328446	0.289065	0.163261	0.586342	-2.67116e-07	0.99991
ECL_RS01275	ECL_00263	purD	2.11535	9.20822e-10	1.65561	1.52822e-07	1.67695e-06	0.99991
ECL_RS01280	ECL_00264	purH	2.17966	1.5498e-08	1.05883	0.00184135	-3.36282e-06	0.99991
ECL_RS01300	ECL_00265	metA	0.782316	0.04105	0.187198	0.61654	4.49318e-06	0.99991
ECL_RS01305	ECL_00266	aceB	-0.302812	0.462262	7.06939	8.46557e-73	1.91555e-06	0.99991
ECL_RS01310	ECL_00267	aceA	-0.619075	0.0465977	6.70462	1.57166e-102	6.04476e-06	0.99991
ECL_RS01315	ECL_00268	aceK	-1.26266	4.18921e-09	4.64226	1.29406e-142	-2.08551e-07	0.99991
ECL_RS01320	ECL_00269	iclR	0.302489	0.473216	4.73091	7.75226e-31	6.00671e-07	0.99991
ECL_RS01325	ECL_00270	metH	1.90584	3.94035e-16	1.57423	6.06813e-14	1.16357e-05	0.99991
ECL_RS01330	ECL_00271	ECL_RS01330	-0.544797	0.0129792	-0.893542	3.43511e-06	-1.90933e-06	0.99991
ECL_RS01335	ECL_00272	ECL_RS01335	0.287166	0.381704	-0.0450625	0.90098	1.36128e-06	0.99991
ECL_RS01345	ECL_00274	rluF	0.0869809	0.829618	-0.951036	0.00137805	1.55628e-06	0.99991
ECL_RS01350	ECL_00275	panS	2.33843	6.02533e-06	1.19013	0.00834269	1.01907e-06	0.99991
ECL_RS01355	ECL_00276	lysC	1.77054	9.54817e-05	1.0979	0.00583423	6.17584e-07	0.99991
ECL_RS01360	ECL_00277	pgi	0.1669	0.595671	-0.249284	0.364457	-1.32364e-06	0.99991
ECL_RS01365	ECL_00278	ECL_RS01365	0.494473	0.284365	0.303991	0.510833	-2.87088e-07	0.99991
ECL_RS01370	ECL_00279	ECL_RS01370	0.227316	0.639528	0.154793	0.749915	2.90632e-06	0.99991
ECL_RS01375	ECL_00280	ECL_RS01375	-0.403104	0.365761	-1.06649	0.0631393	-2.23663e-06	0.99991
ECL_RS01380	ECL_00281	ECL_RS01380	-0.841692	0.0241074	-1.56039	9.43795e-06	-1.40284e-06	0.99991
ECL_RS01385	ECL_00282	ECL_RS01385	-1.1432	3.12862e-08	-1.23946	1.69754e-11	-1.21239e-06	0.99991
ECL_RS01390	ECL_00283	psiE	-0.125883	0.714915	-0.894726	0.00149704	-2.85722e-06	0.99991
ECL_RS01395	ECL_00284	ECL_RS01395	-0.443549	0.212711	-0.763361	0.0215613	-4.02629e-07	0.99991
ECL_RS01400	ECL_00285	ECL_RS01400	0.452907	0.25585	0.0060484	0.989577	2.34968e-06	0.99991
ECL_RS01405	ECL_00286	ECL_RS01405	0.497189	0.136429	0.0296875	0.935354	3.74818e-06	0.99991
ECL_RS01410	ECL_00287	ECL_RS01410	0.618799	0.0352302	0.225552	0.443652	2.20566e-07	0.99991
ECL_RS01415	ECL_00288	malG	0.255616	0.531851	2.1108	1.74368e-08	3.5575e-06	0.99991
ECL_RS01420	ECL_00289	malF	-0.731024	0.0202931	0.469878	0.107616	-5.4353e-06	0.99991
ECL_RS01425	ECL_00290	malE	-0.361454	0.40405	1.85918	3.49051e-05	1.82626e-07	0.99991
ECL_RS01430	ECL_00292	malK	-0.205452	0.666845	3.77514	3.09283e-06	-2.66399e-07	0.99991
ECL_RS01435	ECL_00293	ECL_RS01435	-0.0842001	0.852041	2.55537	3.25396e-08	9.20435e-07	0.99991
ECL_RS01440	ECL_00294	malM	-0.187651	0.655938	1.7421	3.0261e-06	1.1241e-06	0.99991
ECL_RS01445	ECL_00295	ubiC	-0.107742	0.696158	0.379221	0.0900725	4.07109e-07	0.99991
ECL_RS01450	ECL_00296	ubiA	-0.209416	0.585828	0.659186	0.0420954	4.59186e-06	0.99991
ECL_RS01455	ECL_00298	plsB	-0.321737	0.188307	-0.568907	0.00691396	-3.76897e-06	0.99991
ECL_RS01460	ECL_00299	ECL_RS01460	0.417976	0.0623077	0.179384	0.41329	-1.22241e-05	0.99991
ECL_RS01465	ECL_00300	lexA	-0.161741	0.599963	-0.683662	0.00659317	1.92928e-06	0.99991
ECL_RS01470	ECL_00302	dinF	0.28513	0.489137	-0.0343131	0.939019	1.39838e-06	0.99991
ECL_RS01475	ECL_00303	ECL_RS01475	-0.742919	0.0198522	-0.882068	0.00245769	1.68908e-06	0.99991
ECL_RS01480	ECL_00304	zur	0.0343605	0.8999	-0.29668	0.176643	4.66027e-06	0.99991
ECL_RS01485	ECL_00305	ECL_RS01485	-0.264248	0.362553	0.00772072	0.981859	2.13131e-07	0.99991
ECL_RS01490	ECL_00306	ECL_RS01490	-0.820099	0.00024899	-0.680159	0.000809199	-9.35826e-07	0.99991
ECL_RS01495	ECL_00307	dusA	1.3202	0.000265923	0.587986	0.0728602	2.5958e-06	0.99991
ECL_RS01500	ECL_00308	pspG	-2.24813	9.83709e-06	-2.09229	4.07381e-06	-9.04653e-07	0.99991
ECL_RS01505	ECL_00309	ECL_RS01505	-0.795547	0.000162641	-0.303057	0.125756	-1.76017e-06	0.99991
ECL_RS01510	ECL_00310	dnaB	-0.377811	0.182598	-1.3281	6.56367e-08	-1.47401e-06	0.99991
ECL_RS01515	ECL_00311	alr	0.513131	0.120429	0.436053	0.156902	-1.55513e-06	0.99991
ECL_RS01520	ECL_00312	tyrB	0.72736	0.00440292	0.707489	0.00227168	-1.81893e-06	0.99991
ECL_RS01525	ECL_00313	aphA	-0.334664	0.359226	0.127018	0.725789	1.53229e-06	0.99991
ECL_RS01530	ECL_00314	ECL_RS01530	-0.113633	0.719135	0.321532	0.229212	3.38838e-07	0.99991
ECL_RS01535	ECL_00315	ECL_RS01535	0.561731	0.0829758	0.75793	0.0101819	2.61942e-06	0.99991
ECL_RS01540	ECL_00316	uvrA	0.572534	0.0586265	0.130251	0.673265	-6.01725e-07	0.99991
ECL_RS01545	ECL_00317	ssb1	-1.09593	7.17898e-06	-0.84144	0.000130699	-1.08686e-06	0.99991
ECL_RS01550	ECL_00318	ECL_RS01550	1.72924	2.34819e-07	-1.11471	0.00044315	-1.23945e-06	0.99991
ECL_RS01555	ECL_00319	ECL_RS01555	-0.277905	0.301014	-0.400902	0.0912493	1.78087e-06	0.99991
ECL_RS01560	ECL_00320	soxS	-0.0162338	0.966	-1.66029	1.01367e-08	-1.78962e-06	0.99991
ECL_RS01565	ECL_00321	soxR	-1.04401	9.01065e-05	-1.53363	2.64841e-10	-4.1558e-06	0.99991
ECL_RS01570	ECL_00322	ECL_RS01570	-1.35903	3.60038e-08	-0.12451	0.647482	-3.87906e-06	0.99991
ECL_RS01575	ECL_00323	ghxP	1.70727	1.03413e-08	0.752865	0.00517607	4.751e-06	0.99991
ECL_RS01580	ECL_00324	ECL_RS01580	2.09811	1.06329e-06	-0.371764	0.325295	7.87256e-07	0.99991
ECL_RS01585	ECL_00325	ECL_RS01585	-1.76522	1.0002e-06	-0.252566	0.446237	-3.96237e-06	0.99991
ECL_RS01590	ECL_00326	ECL_RS01590	0.384115	0.392025	0.348687	0.509694	1.4841e-06	0.99991
ECL_RS01595	ECL_00327	ECL_RS01595	0.0635117	0.89698	-0.231883	0.604821	2.82199e-06	0.99991
ECL_RS01600	ECL_00328	actP	0.74198	0.00497151	2.96337	1.7794e-37	2.5471e-06	0.99991
ECL_RS01605	ECL_00329	ECL_RS01605	1.25743	0.000509825	3.999	4.21618e-35	-1.07638e-07	0.99991
ECL_RS01610	ECL_00330	acs	-1.2091	6.17295e-08	1.09781	1.99851e-08	-4.58473e-06	0.99991
ECL_RS01615	ECL_00331	gltP	1.55681	0.000802757	-0.399606	0.325664	-1.61233e-06	0.99991
ECL_RS01620	ECL_00332	ECL_RS01620	0.1371	0.713276	-0.155254	0.647482	1.9347e-07	0.99991
ECL_RS01625	ECL_00333	ECL_RS01625	0.683777	0.00924542	1.32119	1.99851e-08	3.21087e-06	0.99991
ECL_RS01630	ECL_00334	fdhF	-1.28164	7.34764e-05	-1.32936	4.76882e-06	-1.05001e-06	0.99991
ECL_RS01635	ECL_00337	ECL_RS01635	-2.55371	2.14865e-08	0.19857	0.624944	-1.20748e-06	0.99991
ECL_RS01640	ECL_00338	lpxO	-0.608395	0.0707827	-0.584695	0.0607996	1.92295e-06	0.99991
ECL_RS01645	ECL_00339	ECL_RS01645	0.28083	0.531851	0.268272	0.572082	-2.27394e-07	0.99991
ECL_RS01650	ECL_00340	ECL_RS01650	0.37075	0.433375	0.0570146	0.91268	1.76991e-06	0.99991
ECL_RS01655	ECL_00341	ECL_RS01655	-0.476894	0.310722	-0.457255	0.356503	-3.0424e-07	0.99991
ECL_RS01660	ECL_00342	ECL_RS01660	-1.44064	9.43319e-07	-1.68631	1.93746e-10	1.98309e-07	0.99991
ECL_RS01665	ECL_00343	ECL_RS01665	-1.71501	2.53378e-11	-1.43538	2.57624e-10	-3.72739e-06	0.99991
ECL_RS01670	ECL_00344	ECL_RS01670	3.87735	5.82645e-21	1.9058	2.15792e-07	-4.00815e-06	0.99991
ECL_RS01675	ECL_00345	ECL_RS01675	3.43334	6.2521e-31	1.23429	4.12478e-06	3.46969e-06	0.99991
ECL_RS01680	ECL_00346	ECL_RS01680	-1.23029	8.86412e-06	-0.112589	0.681605	-3.74755e-06	0.99991
ECL_RS01685	ECL_00347	ECL_RS01685	-0.338536	0.129954	-0.156668	0.460956	1.062e-07	0.99991
ECL_RS01690	ECL_00348	ECL_RS01690	0.127176	0.784584	-1.50603	0.000523421	3.45069e-06	0.99991
ECL_RS01695	ECL_00349	phnP	-0.148904	0.654026	0.0292408	0.928192	1.17908e-07	0.99991
ECL_RS01700	ECL_00350	phnO	-0.49329	0.0965173	0.12564	0.674716	-6.4384e-07	0.99991
ECL_RS01710	ECL_00352	phnM	0.099976	0.848945	-0.436633	0.374368	-1.39108e-06	0.99991
ECL_RS01715	ECL_00353	phnL	-0.222153	0.652513	-0.157559	0.740406	3.64921e-06	0.99991
ECL_RS01720	ECL_00354	phnK	-0.938811	0.0850702	-1.16114	0.0499164	-5.03145e-07	0.99991
ECL_RS01750	ECL_00360	phnE	-1.33343	0.0246716	-1.25656	0.0380795	-9.07605e-07	0.99991
ECL_RS01755	ECL_00361	phnD	-1.0472	0.0143327	-1.83399	1.62237e-05	-2.33995e-08	0.99991
ECL_RS01760	ECL_00362	phnC	-1.26709	0.00757168	-3.00736	4.64101e-09	-1.06454e-06	0.99991
ECL_RS01765	ECL_00363	yjdN	-0.0765469	0.833494	1.41147	3.2535e-07	4.20897e-07	0.99991
ECL_RS01770	ECL_00364	ECL_RS01770	-0.000641628	0.998123	-1.0767	0.00266932	-7.8007e-07	0.99991
ECL_RS01775	ECL_00365	crfC	0.120023	0.745339	-0.136939	0.662652	2.51318e-06	0.99991
ECL_RS01780	ECL_00366	ECL_RS01780	0.0614079	0.899923	0.751426	0.0704786	2.7079e-08	0.99991
ECL_RS01785	ECL_00367	kdgT	-1.26296	0.00146366	-1.0741	0.00288426	-2.26257e-06	0.99991
ECL_RS01790	ECL_00368	proP	-0.236078	0.347695	-0.111594	0.632358	-3.35941e-06	0.99991
ECL_RS01795	ECL_00369	ECL_RS01795	-0.787894	0.000951169	-0.124527	0.604821	-4.46199e-07	0.99991
ECL_RS01825	ECL_00370	ECL_RS01825	0.485088	0.226366	-0.755955	0.0539332	-2.6969e-07	0.99991
ECL_RS01830	ECL_00371	ECL_RS01830	-0.784142	0.0333798	-0.434918	0.199662	1.50372e-06	0.99991
ECL_RS01835	ECL_00372	ECL_RS01835	-0.485675	0.139761	0.00220323	0.994339	-4.17098e-07	0.99991
ECL_RS01840	ECL_00373	ECL_RS01840	-0.118559	0.814811	-0.00527389	0.991289	-6.5421e-07	0.99991
ECL_RS01845	ECL_00374	ECL_RS01845	-0.295197	0.509105	-0.428132	0.381412	-1.15036e-06	0.99991
ECL_RS01850	ECL_00375	ECL_RS01850	-0.790153	0.115992	-0.68199	0.161457	-1.48996e-06	0.99991
ECL_RS01855	ECL_00376	ECL_RS01855	1.04205	0.0201263	1.01873	0.0142289	-2.39098e-07	0.99991
ECL_RS01860	ECL_00377	ECL_RS01860	0.234825	0.609074	0.250375	0.619351	4.60124e-07	0.99991
ECL_RS01865	ECL_00378	ECL_RS01865	-0.380557	0.38177	0.0732227	0.874798	1.22617e-06	0.99991
ECL_RS01870	ECL_00379	ECL_RS01870	-0.62754	0.123722	-0.907619	0.0184722	-4.74112e-06	0.99991
ECL_RS01875	ECL_00380	ECL_RS01875	-0.227722	0.593534	0.0585092	0.909388	-1.20683e-06	0.99991
ECL_RS01880	ECL_00381	ECL_RS01880	-0.530924	0.270104	-0.313539	0.513262	3.65041e-07	0.99991
ECL_RS01885	ECL_00382	ECL_RS01885	-0.290319	0.52188	0.014606	0.959862	-3.99636e-07	0.99991
ECL_RS01890	ECL_00383	ECL_RS01890	-1.27384	0.000376914	-1.47786	5.04605e-06	-4.16364e-06	0.99991
ECL_RS01895	ECL_00384	ECL_RS01895	-0.764929	0.140529	-0.416581	0.394024	7.9427e-07	0.99991
ECL_RS01905	ECL_00386	ECL_RS01905	-0.828958	0.0868769	-0.179688	0.695044	4.71373e-07	0.99991
ECL_RS01910	ECL_00387	ECL_RS01910	-0.420333	0.322306	-0.783893	0.0497243	-4.49695e-07	0.99991
ECL_RS01915	ECL_00388	ECL_RS01915	0.04912	0.910873	-0.0329977	0.947874	2.88511e-07	0.99991
ECL_RS01930	ECL_00389	ECL_RS01930	0.182128	0.503305	-0.554048	0.016741	-1.55387e-06	0.99991
ECL_RS01940	ECL_00393	ECL_RS01940	0.276628	0.149953	0.177768	0.323609	-3.61227e-06	0.99991
ECL_RS01945	ECL_00394	ECL_RS01945	0.642303	0.0056781	0.431255	0.0431057	1.46622e-06	0.99991
ECL_RS01950	ECL_00396	ECL_RS01950	-0.799499	0.0141715	-0.662404	0.0256879	-1.21776e-07	0.99991
ECL_RS01960	ECL_00397	ECL_RS01960	-0.449311	0.249773	-0.871372	0.0216645	4.84472e-07	0.99991
ECL_RS01965	ECL_00398	dnaB	-1.18277	0.00269656	-0.848775	0.0160004	-1.93266e-07	0.99991
ECL_RS01970	ECL_00399	ECL_RS01970	-1.26656	0.000258845	-1.73159	3.40913e-08	-4.57136e-06	0.99991
ECL_RS01975	ECL_00400	ECL_RS01975	-0.0935471	0.8477	0.118714	0.817419	1.10505e-06	0.99991
ECL_RS01980	ECL_00401	ECL_RS01980	-0.0306414	0.952701	0.113611	0.820091	-3.80408e-07	0.99991
ECL_RS01985	ECL_00402	ECL_RS01985	-1.14601	0.0174282	-1.02596	0.0218511	-2.60835e-06	0.99991
ECL_RS01990	ECL_00403	ECL_RS01990	0.411574	0.330611	1.10397	0.00476798	4.91733e-06	0.99991
ECL_RS01995	ECL_00405	ECL_RS01995	0.0930793	0.835983	-0.403494	0.287216	-6.12689e-07	0.99991
ECL_RS02000	ECL_00406	ECL_RS02000	-0.035688	0.900305	0.102176	0.644183	6.05291e-06	0.99991
ECL_RS02005	ECL_00407	ECL_RS02005	-1.00027	0.00395174	-1.7686	2.98217e-08	7.5194e-07	0.99991
ECL_RS02010	ECL_00409	ECL_RS02010	-0.781584	0.00517476	-1.97032	7.68737e-15	4.13683e-07	0.99991
ECL_RS02015	ECL_00410	ssb	-1.36901	1.59745e-06	-2.06844	1.391e-15	-2.29943e-07	0.99991
ECL_RS02020	ECL_00411	ECL_RS02020	0.219522	0.614452	-0.868313	0.0352157	-9.68053e-07	0.99991
ECL_RS02030	ECL_00414	ECL_RS02030	0.226101	0.615647	-3.83491	3.25395e-10	2.04733e-06	0.99991
ECL_RS02040	ECL_00416	ECL_RS02040	-1.10873	0.0169294	-1.49264	0.000802672	3.52518e-06	0.99991
ECL_RS02055	ECL_00419	tadA	-0.347823	0.42794	-0.902369	0.0852726	-1.29283e-06	0.99991
ECL_RS02060	ECL_00420	ECL_RS02060	-0.408095	0.40603	-0.385466	0.430033	2.42732e-07	0.99991
ECL_RS02065	ECL_00421	ECL_RS02065	-0.861721	0.103931	-0.639172	0.201017	-6.15982e-07	0.99991
ECL_RS02075	ECL_00423	ECL_RS02075	-0.130941	0.784584	-0.129163	0.790964	-5.92445e-07	0.99991
ECL_RS02080	ECL_00424	pilV	-1.14399	4.27246e-05	-0.966916	0.000103989	-2.61395e-06	0.99991
ECL_RS02085	ECL_00426	ECL_RS02085	-0.675454	0.119145	-0.549629	0.172585	9.51011e-07	0.99991
ECL_RS02090	ECL_00427	ECL_RS02090	-0.815173	0.12181	-0.345076	0.453582	-6.60851e-07	0.99991
ECL_RS02100	ECL_00429	ECL_RS02100	-2.72284	0.000174319	-1.24819	0.016957	5.71657e-07	0.99991
ECL_RS02120	ECL_00433	ECL_RS02120	-0.133854	0.775169	-0.338812	0.481665	5.19003e-07	0.99991
ECL_RS02125	ECL_00434	traD	-0.236994	0.455616	-0.672163	0.0114507	7.90113e-07	0.99991
ECL_RS02130	ECL_00435	ECL_RS02130	-0.835652	0.00609381	-0.326821	0.256935	-3.95848e-07	0.99991
ECL_RS02150	ECL_00439	ECL_RS02150	-0.527799	0.274623	-0.0781495	0.873585	-3.97577e-07	0.99991
ECL_RS02155	ECL_00440	ECL_RS02155	0.0406882	0.940161	0.126873	0.799829	1.68414e-06	0.99991
ECL_RS02160	ECL_00441	ECL_RS02160	-0.137839	0.782987	-0.47923	0.31877	2.28302e-07	0.99991
ECL_RS02165	ECL_00442	ECL_RS02165	-0.134203	0.754332	-0.451772	0.231802	2.52706e-06	0.99991
ECL_RS02170	ECL_00443	ECL_RS02170	0.429556	0.34773	0.792302	0.0729899	2.95553e-07	0.99991
ECL_RS02175	ECL_00444	ECL_RS02175	-1.11606	0.000944162	-1.32353	1.32578e-05	1.00961e-06	0.99991
ECL_RS02180	ECL_00445	ECL_RS02180	-0.546748	0.142875	-0.432002	0.210227	-3.24365e-06	0.99991
ECL_RS02185	ECL_00446	ECL_RS02185	-0.191479	0.561481	-0.205867	0.488792	-7.89156e-07	0.99991
ECL_RS02190	ECL_00447	ECL_RS02190	-1.15076	0.000165251	-1.76987	1.91701e-10	-4.54892e-06	0.99991
ECL_RS02195	ECL_00448	ECL_RS02195	-2.30002	0.000329621	-3.21026	1.22194e-07	-8.29502e-07	0.99991
ECL_RS02205	ECL_00450	ECL_RS02205	-1.2	0.000335933	-1.94944	1.71657e-10	1.53138e-08	0.999928
ECL_RS02215	ECL_00452	ECL_RS02215	-1.36275	9.82536e-09	-0.676172	0.00153195	2.04386e-06	0.99991
ECL_RS02220	ECL_00453	ECL_RS02220	-0.511179	0.071139	-0.882126	0.000532493	-3.52324e-06	0.99991
ECL_RS02225	ECL_00454	ECL_RS02225	-0.170623	0.371794	0.37006	0.0198509	3.38613e-06	0.99991
ECL_RS02230	ECL_00456	ECL_RS02230	1.22816	3.05439e-08	1.10234	3.62405e-08	4.8016e-06	0.99991
ECL_RS02235	ECL_00458	ECL_RS02235	-0.1844	0.433029	-0.76672	6.36021e-05	-2.82269e-06	0.99991
ECL_RS02240	ECL_00459	arsH	0.846543	0.00243632	0.0860864	0.775357	-2.01585e-06	0.99991
ECL_RS02245	ECL_00460	ECL_RS02245	0.30304	0.489562	-0.397906	0.349389	-5.85685e-09	0.99991
ECL_RS02255	ECL_00464	ECL_RS02255	-0.159622	0.651418	-0.137634	0.664683	1.57484e-07	0.99991
ECL_RS02260	ECL_00465	arsC	0.340979	0.28541	0.429869	0.142105	-2.85504e-06	0.99991
ECL_RS02265	ECL_00466	arsB	-0.790289	0.0390975	-0.924423	0.00987278	-1.40102e-06	0.99991
ECL_RS02270	ECL_00467	arsA	0.253454	0.54198	-0.152556	0.704665	2.27063e-06	0.99991
ECL_RS02275	ECL_00468	arsD	0.755506	0.110372	1.19222	0.0149602	3.51944e-06	0.99991
ECL_RS02280	ECL_00469	ECL_RS02280	-0.0712724	0.880052	0.0583919	0.90556	3.59995e-08	0.99991
ECL_RS02285	ECL_00470	ECL_RS02285	0.374929	0.216205	0.691507	0.00956718	-9.82655e-07	0.99991
ECL_RS02290	ECL_00471	ECL_RS02290	-0.403092	0.0907209	0.134738	0.554433	2.23464e-06	0.99991
ECL_RS02300	ECL_00475	ECL_RS02300	0.0928189	0.768782	-0.718155	0.0032921	1.47336e-06	0.99991
ECL_RS02305	ECL_00476	ECL_RS02305	-1.03741	1.43788e-06	-1.11003	8.93624e-09	-1.67874e-06	0.99991
ECL_RS02310	ECL_00477	ECL_RS02310	-0.375426	0.295544	0.0754193	0.84119	4.13865e-07	0.99991
ECL_RS02315	ECL_00478	ECL_RS02315	-0.197353	0.594134	-1.08424	0.000963562	-2.19674e-06	0.99991
ECL_RS02320	ECL_00479	ECL_RS02320	-0.386096	0.353418	-1.37627	0.00105409	-2.56034e-06	0.99991
ECL_RS02330	ECL_00480	ECL_RS02330	0.0254829	0.955284	0.0362522	0.93224	2.47934e-06	0.99991
ECL_RS02335	ECL_00481	ECL_RS02335	-0.976246	0.00199876	-0.818848	0.00364316	-2.4083e-06	0.99991
ECL_RS02350	ECL_00485	ECL_RS02350	0.14067	0.617552	0.449456	0.0498841	-4.64812e-06	0.99991
ECL_RS02355	ECL_00486	ECL_RS02355	-1.48093	1.10367e-07	-1.71774	6.4019e-12	5.64199e-07	0.99991
ECL_RS02360	ECL_00487	ECL_RS02360	-0.941635	0.00277071	-1.99943	4.18893e-12	-7.8214e-07	0.99991
ECL_RS02365	ECL_00488	nhaA	-1.14244	1.21553e-06	-1.29876	3.80327e-10	-1.49523e-06	0.99991
ECL_RS02370	ECL_00491	ECL_RS02370	-1.12157	0.00094414	-2.679	5.8566e-17	-1.99509e-06	0.99991
ECL_RS02375	ECL_00492	ECL_RS02375	0.7643	0.0534819	1.687	9.67675e-06	9.70766e-07	0.99991
ECL_RS02380	ECL_00493	eno	-1.13219	2.64698e-05	-0.512208	0.035454	-5.80172e-06	0.99991
ECL_RS02385	ECL_00494	crcB	-0.318104	0.350498	0.0945898	0.778	-2.08678e-06	0.99991
ECL_RS02390	ECL_00495	ECL_RS02390	1.24154	8.57895e-05	0.661879	0.0230767	-5.53346e-06	0.99991
ECL_RS02395	ECL_00497	ECL_RS02395	0.563558	0.0305533	-0.392887	0.108153	2.31039e-06	0.99991
ECL_RS02400	ECL_00498	ECL_RS02400	0.0662606	0.848183	1.0297	9.45512e-05	5.69692e-07	0.99991
ECL_RS02405	ECL_00500	ECL_RS02405	-0.17871	0.528052	-0.691238	0.00289389	-1.67997e-06	0.99991
ECL_RS02420	ECL_00505	ECL_RS02420	0.167177	0.713822	-1.07869	0.0146779	3.13917e-07	0.99991
ECL_RS02425	ECL_00506	ECL_RS02425	0.107401	0.769301	-0.911565	0.00325997	2.44459e-07	0.99991
ECL_RS02430	ECL_00507	ECL_RS02430	0.221763	0.541458	-0.796176	0.0115855	5.01729e-06	0.99991
ECL_RS02435	ECL_00508	ECL_RS02435	-1.94164	1.0399e-08	-2.12775	2.20947e-12	-2.75379e-06	0.99991
ECL_RS02440	ECL_00509	ECL_RS02440	-1.3013	0.00356883	-2.82403	1.62136e-10	-7.3501e-07	0.99991
ECL_RS02445	ECL_00510	ECL_RS02445	-1.47911	0.00121642	-1.45279	0.000384982	-2.02198e-06	0.99991
ECL_RS02450	ECL_00511	ECL_RS02450	-1.12816	0.000753539	-0.769275	0.0103449	-5.28785e-07	0.99991
ECL_RS02455	ECL_00512	ECL_RS02455	-1.1446	0.0264359	-1.54459	0.00210045	-8.64875e-07	0.99991
ECL_RS02460	ECL_00513	ECL_RS02460	-1.10163	0.000874174	-0.809784	0.00566003	-3.16013e-07	0.99991
ECL_RS02465	ECL_00514	ECL_RS02465	-0.821052	0.102385	-0.358089	0.424583	6.99434e-08	0.99991
ECL_RS02475	ECL_00517	ECL_RS02475	-0.784317	0.000104908	-1.10493	6.51957e-10	-9.67037e-06	0.99991
ECL_RS02480	ECL_00519	ECL_RS02480	-0.547567	0.144284	-1.36004	0.000141554	1.47505e-06	0.99991
ECL_RS02485	ECL_00520	ECL_RS02485	-0.658506	0.00727074	-1.02294	3.3907e-06	-4.19249e-07	0.99991
ECL_RS02490	ECL_00522	ECL_RS02490	0.442903	0.212711	0.731117	0.026911	2.70513e-06	0.99991
ECL_RS02495	ECL_00523	ECL_RS02495	0.210908	0.611017	-0.0421661	0.921475	-2.46779e-06	0.99991
ECL_RS02500	ECL_00524	ECL_RS02500	-0.14222	0.678665	-0.236406	0.436229	-1.11784e-06	0.99991
ECL_RS02505	ECL_00525	ECL_RS02505	0.238981	0.509105	-0.733357	0.0228658	-1.47104e-06	0.99991
ECL_RS02510	ECL_00526	ECL_RS02510	-1.12619	0.037282	-1.36583	0.0105913	-1.78058e-06	0.99991
ECL_RS02515	ECL_00528	ECL_RS02515	0.055889	0.910029	-0.0758389	0.880036	-6.96119e-07	0.99991
ECL_RS02520	ECL_00529	ECL_RS02520	-1.33368	0.0456577	-0.819765	0.13272	-1.59504e-07	0.99991
ECL_RS02525	ECL_00531	ECL_RS02525	-1.77323	5.9153e-09	-2.02427	4.74141e-14	-1.99974e-06	0.99991
ECL_RS02530	ECL_00532	ECL_RS02530	-0.597941	0.0163178	-0.125198	0.616398	-7.94007e-08	0.99991
ECL_RS02540	ECL_00533	ECL_RS02540	-1.16978	1.1989e-09	-0.125759	0.519139	-5.52583e-06	0.99991
ECL_RS02545	ECL_00534	ECL_RS02545	0.544678	0.0479286	0.513701	0.0452337	-3.2657e-07	0.99991
ECL_RS02550	ECL_00535	cutA	1.50344	0.000460346	1.07627	0.00519757	5.35711e-06	0.99991
ECL_RS02555	ECL_00536	ECL_RS02555	0.316749	0.4476	0.687789	0.0729827	-9.78704e-07	0.99991
ECL_RS02560	ECL_00537	aspA	-0.945461	0.000420926	0.71071	0.00355763	-3.93212e-06	0.99991
ECL_RS02565	ECL_00538	fxsA	-0.250383	0.563128	0.279996	0.475845	3.11961e-07	0.99991
ECL_RS02570	ECL_00539	yjeH	-1.2732	1.86053e-05	-1.23823	2.63457e-06	-1.9995e-06	0.99991
ECL_RS02575	ECL_00540	ECL_RS02575	1.27034	0.0375724	2.01404	0.00338208	6.52662e-07	0.99991
ECL_RS02580	ECL_00541	groL	0.0890097	0.846366	0.510384	0.196535	8.75495e-09	0.99991
ECL_RS02585	ECL_00542	ECL_RS02585	-0.443182	0.0573413	-0.928728	6.07043e-06	-5.24073e-06	0.99991
ECL_RS02590	ECL_00543	ECL_RS02590	0.285746	0.558666	-0.288535	0.531454	1.65752e-07	0.99991
ECL_RS02595	ECL_00544	ECL_RS02595	-0.440302	0.28541	-0.669205	0.0797147	-1.22557e-06	0.99991
ECL_RS02600	ECL_00545	ECL_RS02600	-0.228313	0.375276	0.187143	0.429314	2.89313e-07	0.99991
ECL_RS02605	ECL_00546	epmB	0.418395	0.104782	0.149252	0.562171	-3.99743e-06	0.99991
ECL_RS02610	ECL_00547	efp	0.530235	0.0353628	-0.0139613	0.962398	-2.65581e-06	0.99991
ECL_RS02615	ECL_00548	ECL_RS02615	1.22087	0.0444467	1.0573	0.0678796	2.37883e-06	0.99991
ECL_RS02620	ECL_00549	ecnB	0.142887	0.675538	1.59917	6.80392e-09	-5.22642e-07	0.99991
ECL_RS02625	ECL_00550	ECL_RS02625	-1.9262	2.12175e-07	-1.75747	1.99923e-07	-7.09395e-06	0.99991
ECL_RS02630	ECL_00551	sugE	0.06867	0.843909	-0.762252	0.0046146	1.82498e-06	0.99991
ECL_RS02635	ECL_00552	ECL_RS02635	-0.512765	0.0944822	0.219951	0.46317	1.04917e-06	0.99991
ECL_RS02640	ECL_00553	ECL_RS02640	0.169084	0.614452	-1.06382	0.000157449	-4.8902e-06	0.99991
ECL_RS02645	ECL_00554	ECL_RS02645	-1.03692	0.00466956	-0.264578	0.433344	4.43597e-06	0.99991
ECL_RS02650	ECL_00555	frdD	-0.935762	1.15155e-05	-0.287999	0.152041	-4.62997e-06	0.99991
ECL_RS02655	ECL_00556	frdC	2.07341	5.28552e-05	2.63513	2.85147e-08	2.10823e-06	0.99991
ECL_RS02660	ECL_00557	ECL_RS02660	0.413965	0.247991	1.42554	2.69043e-05	1.97249e-06	0.99991
ECL_RS02665	ECL_00558	frdA	-1.38823	2.95587e-06	-0.903906	0.000767837	-2.80295e-06	0.99991
ECL_RS02670	ECL_00559	epmA	0.485731	0.12533	-1.10106	0.000139923	4.01526e-07	0.99991
ECL_RS02675	ECL_00560	mscM	0.438684	0.150001	0.226875	0.440711	-2.67176e-06	0.99991
ECL_RS02680	ECL_00561	psd	0.567692	0.0349683	-0.311	0.22257	3.10931e-06	0.99991
ECL_RS02685	ECL_00562	rsgA	-0.273332	0.359253	-0.915391	0.000328935	-1.4189e-06	0.99991
ECL_RS02690	ECL_00563	orn	-0.716177	0.00631137	-0.514153	0.032475	-4.30289e-06	0.99991
ECL_RS02705	ECL_00564	queG	-0.966624	0.00110927	-0.758884	0.00469156	-9.52353e-07	0.99991
ECL_RS02710	ECL_00565	nnr	-0.844168	0.000657937	-1.00161	8.4239e-06	-1.24026e-06	0.99991
ECL_RS02715	ECL_00566	tsaE	0.504016	0.0926873	1.03194	0.00010968	-1.14649e-06	0.99991
ECL_RS02720	ECL_00567	amiB	1.01765	1.02386e-06	1.72561	6.74174e-21	4.86472e-06	0.99991
ECL_RS02725	ECL_00568	mutL	-0.0354497	0.926095	0.238335	0.456642	-2.00845e-06	0.99991
ECL_RS02730	ECL_00569	miaA	-0.64716	0.0160612	-0.030552	0.91686	2.61072e-06	0.99991
ECL_RS02735	ECL_00570	hfq	0.645122	0.000752252	0.0595964	0.776434	6.90051e-06	0.99991
ECL_RS02740	ECL_00571	hflX	0.105343	0.695195	-0.0404605	0.886365	-1.37049e-06	0.99991
ECL_RS02745	ECL_00572	hflK	0.435826	0.0920273	0.302728	0.210894	2.06638e-07	0.99991
ECL_RS02750	ECL_00573	hflC	0.85678	0.00735113	0.696736	0.0174484	1.18864e-06	0.99991
ECL_RS02755	ECL_00574	ECL_RS02755	1.78766	7.41086e-06	1.19784	0.00110319	3.6718e-06	0.99991
ECL_RS02760	ECL_00575	ECL_RS02760	1.19291	2.96611e-07	0.478144	0.0262747	5.79146e-06	0.99991
ECL_RS02765	ECL_00576	nsrR	0.317514	0.181441	0.0626099	0.799403	1.63207e-06	0.99991
ECL_RS02770	ECL_00577	rnr	0.0811247	0.752208	-0.602994	0.00364807	-3.41636e-06	0.99991
ECL_RS02775	ECL_00578	rlmB	-0.13417	0.589281	0.35191	0.0868392	1.36718e-06	0.99991
ECL_RS02780	ECL_00579	ECL_RS02780	-1.15316	5.57295e-08	-0.0905214	0.691259	-4.15735e-06	0.99991
ECL_RS02785	ECL_00580	ECL_RS02785	-1.445	4.7974e-09	-0.319306	0.160933	-5.21468e-06	0.99991
ECL_RS02790	ECL_00581	ECL_RS02790	-1.4213	1.0326e-05	-1.35236	2.58697e-06	-2.42219e-06	0.99991
ECL_RS02795	ECL_00582	ECL_RS02795	-3.23559	1.71568e-12	-1.40842	0.000321485	-3.45165e-06	0.99991
ECL_RS02800	ECL_00583	bsmA	-2.6137	5.84591e-08	0.31236	0.440017	-2.57893e-06	0.99991
ECL_RS02805	ECL_00584	yjfP	-0.21512	0.358458	-0.709345	0.000248703	2.20308e-06	0.99991
ECL_RS02810	ECL_00585	ulaR	-0.372035	0.109344	-0.242927	0.262435	1.52264e-06	0.99991
ECL_RS02815	ECL_00586	ulaG	-0.862179	0.0668767	-0.887186	0.0482605	9.47411e-07	0.99991
ECL_RS02820	ECL_00587	ulaA	-0.799731	0.0598555	-0.979287	0.0172028	-7.90822e-07	0.99991
ECL_RS02825	ECL_00588	ulaB	-0.299703	0.523339	0.164319	0.755471	-1.43689e-07	0.99991
ECL_RS02830	ECL_00589	ulaC	-0.293417	0.551614	-0.2748	0.581387	3.50091e-07	0.99991
ECL_RS02835	ECL_00590	ulaD	-0.144437	0.758298	0.12414	0.788755	1.87325e-06	0.99991
ECL_RS02840	ECL_00591	ECL_RS02840	-0.789257	0.0443017	-1.02743	0.00477136	1.02926e-06	0.99991
ECL_RS02845	ECL_00592	ECL_RS02845	-0.82397	0.0154734	-1.1407	0.000211256	-5.71462e-06	0.99991
ECL_RS02850	ECL_00593	ECL_RS02850	-1.22125	7.84562e-08	-1.13129	2.8091e-08	6.82927e-07	0.99991
ECL_RS02855	ECL_00594	rpsF	2.20819	6.79567e-11	0.371824	0.231094	2.12365e-06	0.99991
ECL_RS02865	ECL_00596	rpsR	0.728243	0.0103531	0.262479	0.344389	2.09369e-07	0.99991
ECL_RS02870	ECL_00597	rplI	0.09526	0.772277	-0.233182	0.395529	4.468e-07	0.99991
ECL_RS02875	ECL_00598	ECL_RS02875	0.537661	0.220679	1.34342	0.00377361	-1.48991e-06	0.99991
ECL_RS02880	ECL_00599	ECL_RS02880	-0.523115	0.00464052	0.114968	0.548121	1.72673e-06	0.99991
ECL_RS02885	ECL_00600	ECL_RS02885	0.901293	0.00782197	0.440426	0.165918	1.36153e-06	0.99991
ECL_RS02890	ECL_00601	cycA	-1.07539	0.00832474	-0.743921	0.0412201	-1.42127e-06	0.99991
ECL_RS02895	ECL_00602	ytfE	-0.471133	0.241848	-0.906016	0.0206081	8.98751e-07	0.99991
ECL_RS02900	ECL_00603	ECL_RS02900	-0.90299	0.00733297	-1.05956	0.000502972	-8.0309e-07	0.99991
ECL_RS02905	ECL_00604	ECL_RS02905	-0.576979	0.0668362	-0.236406	0.427793	-2.27789e-06	0.99991
ECL_RS02910	ECL_00605	ECL_RS02910	-0.743041	0.0265033	0.206129	0.531176	-1.77585e-06	0.99991
ECL_RS02915	ECL_00606	ECL_RS02915	0.165694	0.525422	0.754622	0.000299476	2.83139e-06	0.99991
ECL_RS02920	ECL_00608	ECL_RS02920	0.304063	0.27075	0.630594	0.00829978	2.62569e-06	0.99991
ECL_RS02925	ECL_00609	ECL_RS02925	-1.24014	1.56932e-06	-1.61746	3.98008e-12	2.78516e-06	0.99991
ECL_RS02930	ECL_00610	ECL_RS02930	0.0667444	0.865535	-0.8113	0.0082649	5.71666e-06	0.99991
ECL_RS02935	ECL_00611	ECL_RS02935	-0.138428	0.69609	-0.395114	0.177503	-1.11219e-06	0.99991
ECL_RS02940	ECL_00612	cysQ	-0.96772	4.57037e-05	-0.438847	0.0459608	-2.0861e-06	0.99991
ECL_RS02945	ECL_00613	ECL_RS02945	0.495576	0.0609127	1.2801	3.31305e-08	2.54814e-07	0.99991
ECL_RS02950	ECL_00614	ECL_RS02950	-0.683737	0.00477645	-0.313071	0.173777	-1.45088e-06	0.99991
ECL_RS02955	ECL_00615	ECL_RS02955	0.276125	0.278038	-0.0249619	0.922693	2.68214e-06	0.99991
ECL_RS02960	ECL_00616	ECL_RS02960	-0.747985	0.0158211	1.12683	6.9748e-05	2.98223e-06	0.99991
ECL_RS02965	ECL_00617	ECL_RS02965	-0.21917	0.513204	-1.09971	0.000134745	-1.86723e-06	0.99991
ECL_RS02970	ECL_00618	ECL_RS02970	-0.597264	0.0761757	-1.13794	0.000289413	-1.36689e-06	0.99991
ECL_RS02975	ECL_00619	ECL_RS02975	-1.04952	0.0151994	-0.807498	0.0405284	-1.8631e-06	0.99991
ECL_RS02980	ECL_00620	ECL_RS02980	-0.385868	0.406663	-0.207702	0.654967	5.46117e-07	0.99991
ECL_RS02985	ECL_00621	ECL_RS02985	-0.329464	0.497392	0.0319783	0.95304	2.57221e-06	0.99991
ECL_RS02990	ECL_00622	ECL_RS02990	-1.16088	0.000131644	0.767045	0.00430186	-1.09714e-06	0.99991
ECL_RS02995	ECL_00623	msrA	0.27568	0.41981	0.394465	0.204553	-4.53331e-06	0.99991
ECL_RS03000	ECL_00624	tamA	-0.745507	0.017535	-0.207136	0.497536	-2.31253e-06	0.99991
ECL_RS03005	ECL_00625	tamB	-0.0158599	0.961509	0.178648	0.360503	5.25447e-06	0.99991
ECL_RS03010	ECL_00626	ECL_RS03010	0.157766	0.604371	0.481571	0.0565157	-1.96438e-06	0.99991
ECL_RS03015	ECL_00628	ECL_RS03015	-0.331043	0.359007	-0.248373	0.471143	1.90854e-07	0.99991
ECL_RS03020	ECL_00629	ECL_RS03020	1.38901	0.000114404	0.84313	0.0115417	5.47565e-06	0.99991
ECL_RS03025	ECL_00630	ppa	1.10743	1.30575e-05	0.820431	0.000403815	5.81447e-06	0.99991
ECL_RS03030	ECL_00631	ytfQ	-2.7741	3.8526e-09	0.437227	0.262301	-1.37119e-06	0.99991
ECL_RS03035	ECL_00632	ECL_RS03035	-1.66802	7.72528e-06	0.95496	0.00345815	-2.80184e-06	0.99991
ECL_RS03040	ECL_00633	ECL_RS03040	-1.22819	0.0197755	1.3081	0.00401964	2.31086e-06	0.99991
ECL_RS03045	ECL_00634	yjfF	-2.00607	2.18236e-06	-1.92825	2.61333e-07	-1.76252e-06	0.99991
ECL_RS03050	ECL_00635	ECL_RS03050	-0.357461	0.331402	-0.29158	0.402646	2.21251e-06	0.99991
ECL_RS03055	ECL_00636	ECL_RS03055	-0.0357272	0.933196	0.94029	0.0316845	1.40324e-07	0.99991
ECL_RS03060	ECL_00637	fbp	-1.23681	1.46692e-10	0.355118	0.0485419	-3.50781e-06	0.99991
ECL_RS03065	ECL_00638	mpl	0.383036	0.209708	-0.131631	0.652166	2.74721e-06	0.99991
ECL_RS03070	ECL_00639	ECL_RS03070	-0.630431	0.000679967	-0.340169	0.0477052	2.61214e-06	0.99991
ECL_RS03075	ECL_00640	pmbA	0.287023	0.310741	0.519367	0.0342588	8.37546e-07	0.99991
ECL_RS03080	ECL_00641	cybC	0.709175	0.0259108	1.99004	1.15555e-11	5.28191e-07	0.99991
ECL_RS03090	ECL_00642	ECL_RS03090	-1.34312	0.00375149	-0.483553	0.224878	-3.9024e-07	0.99991
ECL_RS03100	ECL_00644	ECL_RS03100	-0.537222	0.273036	0.0832198	0.900038	4.82839e-07	0.99991
ECL_RS03105	ECL_00645	ECL_RS03105	-0.235582	0.632243	-0.294506	0.542966	1.54998e-07	0.99991
ECL_RS03110	ECL_00646	ECL_RS03110	-0.0609895	0.903278	0.735578	0.174247	3.99981e-07	0.99991
ECL_RS03115	ECL_00647	ECL_RS03115	0.604457	0.195807	0.187537	0.704067	5.34116e-07	0.99991
ECL_RS03120	ECL_00648	ECL_RS03120	0.833748	0.114574	0.644471	0.199946	5.10425e-07	0.99991
ECL_RS03125	ECL_00649	ECL_RS03125	-1.40595	0.00226976	-0.808097	0.0366369	-2.48838e-06	0.99991
ECL_RS03130	ECL_00650	ECL_RS03130	-0.317426	0.347042	-0.915236	0.0022744	-3.92515e-07	0.99991
ECL_RS03140	ECL_00653	ECL_RS03140	0.187236	0.617926	0.630011	0.0487236	3.89231e-06	0.99991
ECL_RS03145	ECL_00654	ECL_RS03145	-0.779629	0.0294004	-0.487897	0.143202	-1.48102e-06	0.99991
ECL_RS03150	ECL_00655	nrdG	-0.648056	0.184977	0.087104	0.866946	6.72197e-07	0.99991
ECL_RS03155	ECL_00656	nrdD	-0.533241	0.239891	0.0420952	0.933392	1.96299e-06	0.99991
ECL_RS03160	ECL_00657	treC	-1.46663	0.000979784	-2.42806	8.52922e-09	9.19006e-07	0.99991
ECL_RS03165	ECL_00658	treB	-0.79829	0.0125983	0.673554	0.0192793	9.09099e-06	0.99991
ECL_RS03170	ECL_00659	treR	-0.885641	0.00492169	-0.81952	0.00400911	-6.40567e-07	0.99991
ECL_RS03175	ECL_00660	mgtA	2.43039	7.29154e-06	-5.84977	4.55592e-31	9.62656e-07	0.99991
ECL_RS03180	ECL_00661	ECL_RS03180	1.71886	1.80128e-06	-0.507159	0.116946	3.21797e-07	0.99991
ECL_RS03185	ECL_00662	gbpA	-0.9481	0.0293237	-1.57796	0.000233077	1.48464e-06	0.99991
ECL_RS03190	ECL_00663	ridA	0.641529	0.00280744	1.12017	4.03764e-09	1.3282e-06	0.99991
ECL_RS03195	ECL_00664	pyrI	3.56998	6.84743e-08	5.27152	1.31877e-16	8.31218e-07	0.99991
ECL_RS03200	ECL_00665	pyrB	3.91367	7.70616e-11	4.91775	5.37354e-18	1.29883e-06	0.99991
ECL_RS03215	ECL_00668	ECL_RS03215	-1.32769	0.0179868	-0.579997	0.206141	1.62018e-06	0.99991
ECL_RS03230	ECL_00671	arcA	-0.134225	0.779636	-0.182211	0.679879	-1.54703e-06	0.99991
ECL_RS03235	ECL_00672	ECL_RS03235	-0.249077	0.571656	-0.0517901	0.909737	1.13324e-06	0.99991
ECL_RS03240	ECL_00673	yagE	-0.673625	0.150828	0.0192828	0.970202	7.07205e-07	0.99991
ECL_RS03245	ECL_00674	yagF	-0.678759	0.111232	-0.298026	0.460329	-7.63269e-07	0.99991
ECL_RS03250	ECL_00675	ECL_RS03250	-1.79397	1.80561e-06	-1.07756	0.000627511	2.24875e-07	0.99991
ECL_RS03255	ECL_00676	ECL_RS03255	0.14738	0.753446	-0.568491	0.190521	-2.76176e-06	0.99991
ECL_RS03260	ECL_00677	xynR	0.768986	0.0023666	0.280245	0.255947	5.70459e-06	0.99991
ECL_RS03265	ECL_00678	argF	4.55182	1.22167e-09	3.01606	3.8093e-06	2.29247e-06	0.99991
ECL_RS03270	ECL_00679	rraB	-0.495383	0.0895665	-0.357086	0.191218	-4.83163e-06	0.99991
ECL_RS03275	ECL_00680	miaE	0.488756	0.290468	0.360426	0.422342	-2.33797e-06	0.99991
ECL_RS03280	ECL_00681	ECL_RS03280	-1.0858	8.48026e-06	-0.66839	0.0020242	-2.82315e-06	0.99991
ECL_RS03290	ECL_00682	ECL_RS03290	0.523851	0.0168912	0.212839	0.32511	-2.23472e-06	0.99991
ECL_RS03300	ECL_00684	ECL_RS03300	-0.521822	0.0122109	-0.388352	0.043315	1.25664e-05	0.99991
ECL_RS03310	ECL_00685	ECL_RS03310	-0.203948	0.471542	-0.602281	0.0120753	-3.45912e-06	0.99991
ECL_RS03320	ECL_00688	ECL_RS03320	-0.450042	0.183791	-0.139826	0.670634	1.5168e-06	0.99991
ECL_RS03325	ECL_00689	ECL_RS03325	-0.634758	0.0549861	0.378069	0.243049	3.165e-06	0.99991
ECL_RS03330	ECL_00690	ECL_RS03330	-0.135887	0.786165	0.292529	0.565264	1.05446e-06	0.99991
ECL_RS03340	ECL_00692	ECL_RS03340	-0.802794	0.0241039	-0.851585	0.00871482	-1.60656e-06	0.99991
ECL_RS03345	ECL_00694	ECL_RS03345	0.123578	0.796602	-0.515533	0.275175	1.07519e-06	0.99991
ECL_RS03365	ECL_00699	ECL_RS03365	-0.538466	0.0537895	-1.12706	7.17131e-06	-5.80879e-07	0.99991
ECL_RS03370	ECL_00701	ECL_RS03370	0.835847	0.000528371	0.463021	0.040346	2.44016e-06	0.99991
ECL_RS03375	ECL_00703	ECL_RS03375	-0.75342	0.0164883	0.499903	0.0773596	2.11293e-06	0.99991
ECL_RS03380	ECL_00704	trpS	1.36671	0.00315702	-1.32311	0.00323222	0.760391	0.99991
ECL_RS03385	ECL_00705	fosA	0.232243	0.604603	-0.322526	0.45005	-2.19657e-06	0.99991
ECL_RS03390	ECL_00706	ECL_RS03390	0.191272	0.668472	-0.254549	0.542966	1.15008e-06	0.99991
ECL_RS03395	ECL_00707	ECL_RS03395	-1.363	0.0161235	-1.00734	0.0447899	3.52335e-08	0.99991
ECL_RS03400	ECL_00708	ECL_RS03400	-1.39175	0.00249756	-1.50445	0.000295362	-3.84387e-06	0.99991
ECL_RS03405	ECL_00709	ECL_RS03405	1.42791	0.00110184	1.92019	3.19953e-06	1.43556e-06	0.99991
ECL_RS03410	ECL_00710	ECL_RS03410	0.773882	0.0586896	0.437664	0.250428	-3.41642e-06	0.99991
ECL_RS03415	ECL_00711	ECL_RS03415	1.51289	0.0233369	2.43909	0.000385242	1.1837e-06	0.99991
ECL_RS03420	ECL_00712	ECL_RS03420	0.176542	0.446243	-1.65902	6.89048e-19	-3.17331e-07	0.99991
ECL_RS03425	ECL_00713	ECL_RS03425	0.0197929	0.96486	0.0649777	0.874798	-5.26503e-06	0.99991
ECL_RS03430	ECL_00714	ECL_RS03430	0.262781	0.573696	0.273485	0.56634	1.48727e-06	0.99991
ECL_RS03435	ECL_00715	ECL_RS03435	0.833464	0.0316412	0.319276	0.393331	-6.2067e-07	0.99991
ECL_RS03440	ECL_00716	ECL_RS03440	-0.683259	0.0993954	-0.65104	0.0958443	-2.03282e-06	0.99991
ECL_RS03445	ECL_00717	ECL_RS03445	-0.649787	0.00763075	0.00987694	0.973778	-4.21306e-06	0.99991
ECL_RS03450	ECL_00718	ECL_RS03450	-0.81565	9.81659e-05	0.386527	0.0428283	-2.1228e-06	0.99991
ECL_RS03455	ECL_00719	ECL_RS03455	-0.142478	0.756985	0.0599907	0.898994	1.03564e-06	0.99991
ECL_RS03460	ECL_00720	ECL_RS03460	0.182785	0.620865	0.220472	0.511532	-4.54795e-07	0.99991
ECL_RS03465	ECL_00721	ECL_RS03465	-1.25424	1.88717e-11	-0.210851	0.248739	-1.15196e-06	0.99991
ECL_RS03470	ECL_00722	ECL_RS03470	-1.87593	2.69541e-12	-2.4151	6.01387e-24	-3.93523e-06	0.99991
ECL_RS03475	ECL_00723	ECL_RS03475	0.607704	0.0717112	-0.302519	0.35072	1.40951e-06	0.99991
ECL_RS03480	ECL_00724	ECL_RS03480	0.049664	0.91418	0.131009	0.778321	1.89489e-06	0.99991
ECL_RS03485	ECL_00725	ECL_RS03485	-1.0479	0.000129434	-1.00849	3.34112e-05	3.77046e-07	0.99991
ECL_RS03490	ECL_00726	ECL_RS03490	-0.266185	0.440982	-0.486694	0.106837	9.41927e-08	0.99991
ECL_RS03495	ECL_00727	ECL_RS03495	-0.916229	0.00453986	-1.12226	9.62949e-05	-1.68819e-06	0.99991
ECL_RS03500	ECL_00728	ECL_RS03500	-0.507762	0.261768	-0.734522	0.0895068	-1.62478e-06	0.99991
ECL_RS03505	ECL_00729	ECL_RS03505	-0.578942	0.112153	-1.70216	1.43348e-06	-6.87287e-08	0.99991
ECL_RS03510	ECL_00730	ECL_RS03510	0.113767	0.783445	-1.39444	5.63069e-05	1.26728e-06	0.99991
ECL_RS03520	ECL_00732	ECL_RS03520	-0.355124	0.447374	-0.285345	0.543394	3.57608e-06	0.99991
ECL_RS03525	ECL_00733	ECL_RS03525	-0.294812	0.491505	-0.646462	0.105249	-8.14482e-07	0.99991
ECL_RS03530	ECL_00734	ECL_RS03530	0.648733	0.025506	-0.481626	0.0806266	-2.06566e-07	0.99991
ECL_RS03535	ECL_00735	ECL_RS03535	0.0971959	0.84227	-1.94003	9.06564e-05	-1.57534e-06	0.99991
ECL_RS03540	ECL_00736	ECL_RS03540	-1.14858	0.00748965	-0.993996	0.010077	5.27285e-07	0.99991
ECL_RS03545	ECL_00737	ECL_RS03545	-0.0122978	0.970982	0.458435	0.0730337	3.52263e-06	0.99991
ECL_RS03550	ECL_00738	ECL_RS03550	-0.106497	0.783135	-0.938492	0.0750639	1.10018e-07	0.99991
ECL_RS03555	ECL_00739	ECL_RS03555	0.706904	0.0380554	0.850512	0.00694732	4.66547e-06	0.99991
ECL_RS03560	ECL_00740	ECL_RS03560	-1.15643	4.71218e-05	-1.52302	2.86299e-09	-1.2214e-06	0.99991
ECL_RS03565	ECL_00741	ECL_RS03565	1.98748	4.22972e-07	0.0708083	0.858583	3.92647e-07	0.99991
ECL_RS03570	ECL_00742	ECL_RS03570	2.26562	2.32136e-18	0.141031	0.586258	-1.15944e-06	0.99991
ECL_RS03575	ECL_00743	ECL_RS03575	-0.686807	0.0286111	-0.395008	0.179248	-2.16596e-06	0.99991
ECL_RS03580	ECL_00744	ECL_RS03580	-0.470008	0.209751	-1.56488	1.56657e-05	9.56218e-07	0.99991
ECL_RS03585	ECL_00745	yjiA	-0.318812	0.208388	-0.505278	0.0226979	-4.88583e-08	0.99991
ECL_RS03590	ECL_00746	ECL_RS03590	0.516211	0.213627	1.01044	0.0121949	-2.96562e-07	0.99991
ECL_RS03595	ECL_00747	ECL_RS03595	-1.54277	0.000110745	-1.68115	2.71743e-06	-5.28189e-08	0.99991
ECL_RS03600	ECL_00748	ECL_RS03600	-0.466916	0.245869	-0.352652	0.363616	-1.51696e-06	0.99991
ECL_RS03605	ECL_00749	ECL_RS03605	0.0619224	0.8927	2.06178	1.54545e-06	1.03358e-06	0.99991
ECL_RS03610	ECL_00750	hpaB	-0.276468	0.526462	1.181	0.00264536	2.01503e-06	0.99991
ECL_RS03615	ECL_00751	hpaA	2.81152	0.000273302	6.15327	1.01379e-15	6.79701e-07	0.99991
ECL_RS03620	ECL_00752	hpaX	2.52954	1.79509e-08	5.30633	3.55745e-39	1.33994e-06	0.99991
ECL_RS03625	ECL_00753	hpaI	2.84889	4.55923e-05	5.59047	3.56245e-17	1.15564e-06	0.99991
ECL_RS03630	ECL_00754	hpaH	1.86715	0.00444741	5.28693	4.02915e-14	7.98698e-07	0.99991
ECL_RS03635	ECL_00755	ECL_RS03635	1.81239	0.000285818	5.1544	1.25205e-27	2.23099e-06	0.99991
ECL_RS03640	ECL_00756	hpaD	1.15788	0.00735901	4.18452	3.14963e-23	1.69453e-06	0.99991
ECL_RS03645	ECL_00757	hpaE	0.950907	0.0143327	3.57738	1.27471e-21	3.6503e-06	0.99991
ECL_RS03650	ECL_00758	ECL_RS03650	-0.149936	0.575574	2.28154	1.15335e-27	5.33871e-06	0.99991
ECL_RS03655	ECL_00759	hpaR	-0.398624	0.235129	0.509559	0.094085	-2.75452e-06	0.99991
ECL_RS03660	ECL_00760	tsr	-0.69414	0.0220874	-1.00144	0.000271017	-5.09194e-08	0.99991
ECL_RS03665	ECL_00761	ECL_RS03665	4.6099	1.31336e-17	2.57069	9.27916e-08	3.22278e-06	0.99991
ECL_RS03670	ECL_00762	opgB	1.64693	2.3662e-11	-0.780975	0.000513523	3.7026e-06	0.99991
ECL_RS03675	ECL_00763	ECL_RS03675	2.10343	6.1257e-05	0.923115	0.0359268	-8.53051e-07	0.99991
ECL_RS03680	ECL_00764	dnaC	0.716148	0.0497442	0.887308	0.00849156	-2.40439e-08	0.99991
ECL_RS03685	ECL_00765	dnaT	-0.302921	0.288348	-0.708525	0.00330247	-1.75212e-06	0.99991
ECL_RS03690	ECL_00766	ECL_RS03690	-0.96821	0.0147569	0.0594669	0.889918	-2.97871e-06	0.99991
ECL_RS03695	ECL_00767	ECL_RS03695	-0.0339348	0.909173	0.0390953	0.885975	-2.95862e-06	0.99991
ECL_RS03700	ECL_00768	ECL_RS03700	-0.0936947	0.721674	-0.159745	0.475845	-7.80458e-06	0.99991
ECL_RS03710	ECL_00770	ECL_RS03710	0.189437	0.65831	-0.105389	0.797846	2.33906e-06	0.99991
ECL_RS03715	ECL_00773	ECL_RS03715	-0.337252	0.189433	-0.882531	7.49282e-05	-3.40704e-06	0.99991
ECL_RS03720	ECL_00774	ECL_RS03720	-0.992369	0.0215536	0.0425213	0.928112	3.12067e-07	0.99991
ECL_RS03725	ECL_00775	ECL_RS03725	-0.646742	0.0868769	-0.192588	0.604362	-4.45187e-07	0.99991
ECL_RS03730	ECL_00776	bglJ	-1.06175	0.00809754	-0.230999	0.540142	-2.22246e-06	0.99991
ECL_RS03735	ECL_00777	ECL_RS03735	0.558763	0.00833279	0.523074	0.00721538	-6.89124e-06	0.99991
ECL_RS03740	ECL_00778	ECL_RS03740	-0.636191	0.0247801	1.03569	4.17332e-05	-2.77485e-06	0.99991
ECL_RS03745	ECL_00779	fhuF	0.999127	0.00129859	1.22448	1.47169e-05	2.20169e-06	0.99991
ECL_RS03750	ECL_00780	ECL_RS03750	0.928657	0.000735159	0.226896	0.406238	1.10743e-06	0.99991
ECL_RS03755	ECL_00781	ECL_RS03755	-0.426066	0.11234	-0.231883	0.368834	2.41658e-06	0.99991
ECL_RS03775	ECL_00782	rsmC	0.38927	0.204054	-0.49786	0.0737943	1.75508e-06	0.99991
ECL_RS03780	ECL_00783	ECL_RS03780	0.0592123	0.868844	-0.59277	0.0303696	1.19468e-06	0.99991
ECL_RS03785	ECL_00784	rimI	0.195898	0.542676	-0.127882	0.669738	2.07435e-06	0.99991
ECL_RS03790	ECL_00785	yjjG	0.220462	0.469855	0.352674	0.172372	9.71549e-07	0.99991
ECL_RS03795	ECL_00786	prfC	1.16599	7.65602e-05	-0.303753	0.287533	-2.67267e-06	0.99991
ECL_RS03800	ECL_00787	osmY	-0.540299	0.0213954	0.0350701	0.896432	2.36969e-06	0.99991
ECL_RS03805	ECL_00788	ECL_RS03805	-0.78271	0.000166143	-0.0637458	0.778764	-5.7137e-06	0.99991
ECL_RS03810	ECL_00789	ECL_RS03810	0.622348	0.0203758	-0.321965	0.211158	3.46501e-06	0.99991
ECL_RS03815	ECL_00790	ECL_RS03815	1.15545	0.000174781	0.204785	0.503315	-6.86556e-07	0.99991
ECL_RS03820	ECL_00791	yjjW	-0.134454	0.770732	-0.999477	0.0890603	-6.5447e-07	0.99991
ECL_RS03825	ECL_00792	ECL_RS03825	-1.05507	0.0165577	-0.326051	0.402347	3.26744e-06	0.99991
ECL_RS03830	ECL_00793	deoC	-0.408028	0.250905	-0.892297	0.00608694	-3.26757e-07	0.99991
ECL_RS03835	ECL_00794	deoA	-0.101729	0.771348	-0.445699	0.114725	-3.90661e-06	0.99991
ECL_RS03840	ECL_00795	deoB	-0.127307	0.693464	-1.179	3.95677e-06	7.0505e-07	0.99991
ECL_RS03845	ECL_00796	deoD	0.560238	0.150001	-0.166041	0.675302	-2.30925e-06	0.99991
ECL_RS03850	ECL_00797	lplA	0.305511	0.272305	-0.154818	0.558098	2.52807e-06	0.99991
ECL_RS03855	ECL_00798	ECL_RS03855	0.360414	0.221768	0.0508804	0.874798	3.37986e-06	0.99991
ECL_RS03860	ECL_00799	serB	0.329538	0.18268	-0.561289	0.00882911	3.67007e-06	0.99991
ECL_RS03865	ECL_00800	radA	0.640771	0.0153989	-0.454984	0.0575774	-1.47515e-08	0.99991
ECL_RS03870	ECL_00801	nadR	-0.199154	0.406311	-0.172155	0.427247	-2.72266e-06	0.99991
ECL_RS03875	ECL_00802	ECL_RS03875	-0.459406	0.148022	-0.358516	0.22193	-5.08547e-06	0.99991
ECL_RS03880	ECL_00803	ECL_RS03880	-0.748445	0.0319281	-0.447147	0.1598	-2.58948e-06	0.99991
ECL_RS03885	ECL_00804	ettA	0.450696	0.0503852	0.409404	0.0532987	5.50718e-06	0.99991
ECL_RS03890	ECL_00805	sltY	-0.880249	6.92596e-05	-0.392972	0.0561479	-3.04582e-06	0.99991
ECL_RS03895	ECL_00806	trpR	0.256465	0.368162	1.16042	1.04598e-06	2.36368e-06	0.99991
ECL_RS03900	ECL_00807	yjjX	-0.650423	0.0465665	-0.499886	0.0975767	-1.23617e-06	0.99991
ECL_RS03905	ECL_00808	gpmB	-0.416319	0.170604	-0.332633	0.249351	-4.89812e-06	0.99991
ECL_RS03910	ECL_00809	robA	-0.229031	0.261179	0.190979	0.305442	3.69985e-06	0.99991
ECL_RS03915	ECL_00810	creA	-0.723191	0.0211858	-0.612749	0.0335214	-1.97072e-06	0.99991
ECL_RS03920	ECL_00811	arcA	-1.22996	1.63957e-06	0.275601	0.266292	-3.88102e-06	0.99991
ECL_RS03930	ECL_00812	ECL_RS03930	-0.238232	0.484885	-0.696301	0.016494	-1.73876e-06	0.99991
ECL_RS03940	ECL_00814	thrA	2.12931	1.21454e-08	-0.725919	0.0269984	1.3563e-06	0.99991
ECL_RS03945	ECL_00815	thrB	1.04809	0.000453117	-0.778234	0.00446932	8.27333e-07	0.99991
ECL_RS03950	ECL_00816	thrC	2.03106	2.35572e-08	0.0665654	0.861037	-3.04342e-07	0.99991
ECL_RS03955	ECL_00817	ECL_RS03955	-0.626105	0.00719715	-1.83546	2.03442e-18	3.28977e-06	0.99991
ECL_RS03960	ECL_00818	yaaA	0.164043	0.631178	0.244315	0.422342	-1.45782e-07	0.99991
ECL_RS03965	ECL_00820	ECL_RS03965	-1.31601	3.11053e-07	-1.14384	6.8761e-07	-5.23915e-06	0.99991
ECL_RS03970	ECL_00821	tal	1.19405	3.01143e-07	0.967387	4.36731e-06	6.37874e-06	0.99991
ECL_RS03975	ECL_00822	mog	-0.535781	0.0234932	-0.157376	0.497801	-7.49461e-06	0.99991
ECL_RS03980	ECL_00823	ECL_RS03980	-1.04905	0.00355381	-1.19086	0.000339044	-2.5985e-06	0.99991
ECL_RS03985	ECL_00824	satP	-0.0917161	0.844108	-1.18711	0.00352833	2.15906e-06	0.99991
ECL_RS03990	ECL_00827	dnaK	-0.189411	0.649088	-0.382942	0.309525	1.06278e-06	0.99991
ECL_RS03995	ECL_00828	dnaJ	-0.406081	0.327551	-0.111149	0.79197	-1.04215e-06	0.99991
ECL_RS04000	ECL_00829	nhaA	-0.74776	0.0420286	-0.610774	0.0739273	5.59562e-07	0.99991
ECL_RS04005	ECL_00830	nhaR	-0.828612	0.000676662	-0.922955	2.57771e-05	1.89904e-07	0.99991
ECL_RS04010	ECL_00831	rpsT	1.16243	4.27246e-05	-0.408118	0.123208	6.68719e-06	0.99991
ECL_RS04020	ECL_00833	ribF	-0.238492	0.406663	-1.1493	2.05822e-06	2.26467e-06	0.99991
ECL_RS04025	ECL_00834	ileS	-0.117507	0.644181	-0.921532	1.75809e-05	-2.37633e-07	0.99991
ECL_RS04030	ECL_00835	lspA	0.00440316	0.988097	0.071106	0.800425	-4.51066e-06	0.99991
ECL_RS04035	ECL_00836	fkpB	-0.314499	0.353402	-0.633471	0.0346619	-5.68822e-06	0.99991
ECL_RS04040	ECL_00837	ispH	-0.12011	0.768882	-0.355663	0.310458	-4.08295e-06	0.99991
ECL_RS04045	ECL_00838	dapB	-0.862497	0.0455925	-0.488425	0.223096	-5.66707e-07	0.99991
ECL_RS04050	ECL_00839	carA	2.67816	8.70894e-14	1.90827	3.27874e-09	1.23914e-06	0.99991
ECL_RS04055	ECL_00840	carB	1.05322	0.000268867	1.80803	5.39547e-12	3.25304e-07	0.99991
ECL_RS04060	ECL_00841	ECL_RS04060	-0.105414	0.670237	-0.277611	0.172287	-1.05303e-06	0.99991
ECL_RS04065	ECL_00842	ECL_RS04065	-1.16878	0.00131945	-1.29601	8.41781e-05	-1.63357e-06	0.99991
ECL_RS04070	ECL_00844	kefF	-0.15716	0.63744	0.32436	0.254637	-4.53227e-06	0.99991
ECL_RS04075	ECL_00845	kefC	1.31298	0.000512209	2.26004	7.47408e-11	2.14984e-06	0.99991
ECL_RS04080	ECL_00846	folA	0.164297	0.597514	-0.678025	0.00768795	1.21811e-06	0.99991
ECL_RS04085	ECL_00847	apaH	-0.512108	0.0339144	-0.0412037	0.879673	-4.49628e-06	0.99991
ECL_RS04090	ECL_00848	apaG	-0.782298	0.00270939	-0.277045	0.268568	-2.78029e-07	0.99991
ECL_RS04095	ECL_00849	rsmA	-0.972465	3.69486e-06	-0.533416	0.00570211	-4.16952e-06	0.99991
ECL_RS04100	ECL_00850	pdxA	0.602947	0.0404531	0.925109	0.000501648	2.58785e-06	0.99991
ECL_RS04105	ECL_00851	surA	0.495927	0.0505185	-0.0966559	0.692219	-2.03494e-06	0.99991
ECL_RS04110	ECL_00852	lptD	0.0607454	0.782987	-0.404569	0.0139991	1.38625e-06	0.99991
ECL_RS04115	ECL_00853	djlA	-0.0237869	0.931456	-0.121212	0.593045	8.11212e-06	0.99991
ECL_RS04120	ECL_00854	rluA	0.175813	0.629349	0.657477	0.0279721	-2.55846e-07	0.99991
ECL_RS04125	ECL_00855	rapA	-0.117027	0.711597	-0.540947	0.0324148	2.30216e-07	0.99991
ECL_RS04130	ECL_00856	polB	-1.42137	2.49794e-05	-1.2898	2.21022e-05	-1.85806e-06	0.99991
ECL_RS04135	ECL_00857	araD	-0.59836	0.11146	0.124821	0.743329	-5.56304e-07	0.99991
ECL_RS04140	ECL_00858	araA	-1.29855	3.06272e-05	-1.02885	0.000205892	-5.70137e-06	0.99991
ECL_RS04145	ECL_00859	araB	-1.77508	1.9698e-05	-1.15618	0.00158465	-2.36007e-06	0.99991
ECL_RS04150	ECL_00860	araC	-1.28662	0.000996221	0.127469	0.740369	-7.17635e-07	0.99991
ECL_RS04155	ECL_00861	ECL_RS04155	-0.760886	0.00712554	-0.574979	0.0241213	-3.75787e-06	0.99991
ECL_RS04160	ECL_00862	thiQ	-0.145465	0.728961	-0.355128	0.333744	-2.49722e-07	0.99991
ECL_RS04165	ECL_00863	thiP	0.181319	0.692159	-0.0199736	0.966275	-1.21098e-06	0.99991
ECL_RS04170	ECL_00864	ECL_RS04170	0.935713	0.0064076	-0.421094	0.20186	1.3101e-06	0.99991
ECL_RS04175	ECL_00865	ECL_RS04175	-0.541321	0.0586896	-0.771666	0.00275663	-4.06242e-06	0.99991
ECL_RS04180	ECL_00866	sgrT	4.18434	5.96157e-38	3.78019	2.80535e-39	1.77573e-06	0.99991
ECL_RS04185	ECL_00867	ECL_RS04185	-0.0146036	0.976063	-0.347624	0.429734	-2.20009e-06	0.99991
ECL_RS04190	ECL_00868	ECL_RS04190	-0.0154029	0.970982	1.12648	8.58353e-06	1.07741e-06	0.99991
ECL_RS04195	ECL_00869	leuD	0.785361	0.0269909	1.47899	9.90474e-06	-1.64166e-06	0.99991
ECL_RS04200	ECL_00870	leuC	3.05968	3.90265e-09	2.65325	1.00328e-08	9.33278e-08	0.99991
ECL_RS04205	ECL_00871	leuB	3.04073	8.66055e-09	2.83728	1.84844e-09	1.97666e-06	0.99991
ECL_RS04210	ECL_00872	leuA	1.99519	2.83625e-05	2.03394	2.40094e-06	6.13385e-07	0.99991
ECL_RS04220	ECL_00873	leuO	0.470786	0.0850198	-0.120449	0.670013	-4.11435e-06	0.99991
ECL_RS04225	ECL_00874	ilvI	1.618	2.06935e-09	1.44138	2.96961e-09	6.1124e-07	0.99991
ECL_RS04230	ECL_00875	ilvN	-0.336586	0.160726	0.568772	0.00623402	-8.03474e-06	0.99991
ECL_RS04235	ECL_00876	cra	-0.122766	0.654749	0.450702	0.0397586	-2.51648e-06	0.99991
ECL_RS04240	ECL_00878	mraZ	0.445021	0.041714	1.51757	9.67125e-16	6.39218e-07	0.99991
ECL_RS04245	ECL_00879	rsmH	1.128	0.000435315	3.87434	3.7599e-40	2.60964e-06	0.99991
ECL_RS04250	ECL_00880	ftsL	3.49023	1.52155e-10	4.98674	2.12109e-24	0.894524	0.911669
ECL_RS04255	ECL_00881	ECL_RS04255	1.40021	0.00126013	2.83854	3.37152e-12	8.78144e-07	0.99991
ECL_RS04260	ECL_00882	murE	1.77946	1.14727e-05	3.61071	1.40716e-22	1.65394e-06	0.99991
ECL_RS04265	ECL_00883	murF	1.84371	5.24856e-06	3.66091	3.63858e-23	-2.14295e-07	0.99991
ECL_RS04270	ECL_00884	mraY	1.38305	0.000501721	3.31034	3.67e-19	-2.23969e-06	0.99991
ECL_RS04275	ECL_00885	murD	1.30175	0.00059371	3.60475	3.94463e-24	-4.19142e-07	0.99991
ECL_RS04280	ECL_00886	ftsW	1.8661	4.36889e-14	3.08008	1.44968e-44	5.30216e-06	0.99991
ECL_RS04285	ECL_00887	murG	1.84494	7.47664e-07	3.42443	1.43683e-24	1.4765e-06	0.99991
ECL_RS04290	ECL_00888	murC	1.32859	1.41061e-07	3.00797	3.77876e-39	-3.48905e-06	0.99991
ECL_RS04295	ECL_00889	ECL_RS04295	-0.496905	0.0421617	0.919221	1.99703e-05	4.24112e-07	0.99991
ECL_RS04300	ECL_00890	ftsQ	-0.161441	0.551614	1.5016	2.00692e-12	2.62416e-07	0.99991
ECL_RS04305	ECL_00891	ftsA	-0.174911	0.46373	0.871924	3.87449e-06	4.72922e-06	0.99991
ECL_RS04310	ECL_00892	ftsZ	0.521706	0.00718931	1.33816	2.35652e-15	7.78386e-06	0.99991
ECL_RS04315	ECL_00893	lpxC	-0.324609	0.183791	-0.439152	0.0415106	4.00785e-06	0.99991
ECL_RS04320	ECL_00894	secM	1.18947	0.000364731	0.706882	0.0194904	-4.40234e-06	0.99991
ECL_RS04325	ECL_00896	secA	0.433049	0.114574	0.48473	0.0509058	8.16249e-07	0.99991
ECL_RS04330	ECL_00897	mutT	-0.684118	0.104419	-0.645496	0.106064	-2.96285e-06	0.99991
ECL_RS04335	ECL_00898	yacG	2.81008	3.671e-07	4.22782	6.95656e-17	-2.74069e-07	0.99991
ECL_RS04340	ECL_00899	zapD	1.66166	3.33794e-05	3.07044	6.95656e-17	2.69251e-06	0.99991
ECL_RS04345	ECL_00900	coaE	-0.79347	0.00015949	-0.0964711	0.679104	2.3248e-06	0.99991
ECL_RS04350	ECL_00901	ECL_RS04350	0.178815	0.443818	-0.101439	0.645341	-3.14189e-06	0.99991
ECL_RS04355	ECL_00902	hofC	0.012412	0.982489	-1.0963	0.00422093	2.10129e-06	0.99991
ECL_RS04360	ECL_00903	gspE	-0.151236	0.761696	-0.988593	0.0581794	3.12075e-06	0.99991
ECL_RS04370	ECL_00905	nadC	-0.216975	0.472661	-0.380018	0.141088	-4.09256e-06	0.99991
ECL_RS04375	ECL_00906	ampD	0.0511984	0.870155	0.444935	0.0587429	-5.22741e-06	0.99991
ECL_RS04380	ECL_00907	ampE	0.324752	0.333687	1.0543	0.000382032	1.82973e-06	0.99991
ECL_RS04385	ECL_00908	ECL_RS04385	-0.401988	0.166549	0.121132	0.666296	1.16417e-06	0.99991
ECL_RS04390	ECL_00909	ECL_RS04390	-0.755093	0.0673235	-0.350823	0.378027	-2.67399e-06	0.99991
ECL_RS04395	ECL_00910	aroP	-0.0265027	0.922711	1.71454	1.62028e-23	2.50831e-06	0.99991
ECL_RS04400	ECL_00912	pdhR	0.22389	0.494304	0.193337	0.497536	3.3738e-06	0.99991
ECL_RS04405	ECL_00913	aceE	0.413266	0.0440714	0.368752	0.0485419	2.5263e-06	0.99991
ECL_RS04410	ECL_00914	aceF	-0.754178	0.00235475	-0.661688	0.00333605	-3.09014e-06	0.99991
ECL_RS04415	ECL_00915	lpdA	0.345621	0.191082	0.72948	0.0015476	-6.36792e-08	0.99991
ECL_RS04420	ECL_00916	ECL_RS04420	1.01097	0.028765	1.52227	0.000656537	2.58266e-06	0.99991
ECL_RS04425	ECL_00917	ECL_RS04425	-0.119983	0.772822	-0.212939	0.568014	-6.75097e-07	0.99991
ECL_RS04430	ECL_00918	acnB	1.07747	1.76519e-05	1.78678	1.8975e-15	4.21676e-06	0.99991
ECL_RS04435	ECL_00919	ECL_RS04435	-0.496999	0.125012	-0.144075	0.652357	1.65076e-06	0.99991
ECL_RS04440	ECL_00920	ECL_RS04440	-0.784614	0.0060013	-0.381689	0.168277	1.39506e-06	0.99991
ECL_RS04445	ECL_00921	ECL_RS04445	-0.626524	0.129519	0.122765	0.774296	6.05485e-07	0.99991
ECL_RS04450	ECL_00922	ECL_RS04450	-1.16632	0.025508	-0.274333	0.536386	4.67963e-07	0.99991
ECL_RS04455	ECL_00923	ECL_RS04455	-1.03385	0.0256292	-0.236638	0.578444	9.40957e-07	0.99991
ECL_RS04460	ECL_00924	ECL_RS04460	-0.608722	0.0959374	-0.149989	0.679879	1.86637e-06	0.99991
ECL_RS04465	ECL_00925	speD	-0.324417	0.180302	-0.108594	0.666771	-2.41254e-06	0.99991
ECL_RS04470	ECL_00926	speE	0.161184	0.52712	-0.321246	0.13358	-2.36278e-06	0.99991
ECL_RS04475	ECL_00927	ECL_RS04475	0.655081	0.0262914	0.42065	0.131189	5.11047e-06	0.99991
ECL_RS04480	ECL_00928	cueO	-0.872396	0.00312778	-1.04485	8.54072e-05	-2.69122e-06	0.99991
ECL_RS04485	ECL_00929	ECL_RS04485	0.0621893	0.852276	0.643221	0.0107243	-5.29121e-07	0.99991
ECL_RS04490	ECL_00930	hpt	0.450045	0.0603435	-0.345984	0.123036	-2.52152e-07	0.99991
ECL_RS04495	ECL_00931	can	-0.832219	0.000859964	-0.919799	4.43526e-05	-6.05971e-06	0.99991
ECL_RS04500	ECL_00932	ECL_RS04500	-1.01804	2.43158e-06	-0.969345	5.90541e-07	-8.87677e-06	0.99991
ECL_RS04505	ECL_00933	ECL_RS04505	-0.142087	0.613584	-0.0140839	0.959919	-1.72296e-06	0.99991
ECL_RS04510	ECL_00934	ECL_RS04510	-0.323236	0.43049	0.503034	0.191603	-4.31124e-06	0.99991
ECL_RS04515	ECL_00935	ECL_RS04515	1.13984	0.000521399	0.227139	0.48442	3.91326e-07	0.99991
ECL_RS04520	ECL_00936	ECL_RS04520	-0.888014	0.000856048	-1.55361	1.53216e-10	-3.83392e-06	0.99991
ECL_RS04525	ECL_00937	ECL_RS04525	-0.601706	0.0699515	-0.399716	0.198795	2.70643e-06	0.99991
ECL_RS04530	ECL_00938	ECL_RS04530	-1.30747	0.0104714	-1.05051	0.0150392	-1.32773e-06	0.99991
ECL_RS04535	ECL_00939	ECL_RS04535	-0.309594	0.466422	-0.266561	0.575151	-2.96941e-07	0.99991
ECL_RS04540	ECL_00940	ECL_RS04540	-1.6857	7.05414e-08	-1.58021	2.09621e-08	1.92995e-06	0.99991
ECL_RS04545	ECL_00941	ECL_RS04545	0.322445	0.511043	-0.0663304	0.900424	1.36628e-06	0.99991
ECL_RS04550	ECL_00942	ECL_RS04550	-1.2765	0.0042762	-1.26132	0.0028868	-1.16896e-06	0.99991
ECL_RS04555	ECL_00943	panD	0.184268	0.509542	0.000184936	0.996942	1.32024e-06	0.99991
ECL_RS04560	ECL_00944	panC	0.243076	0.256073	-0.0839489	0.689221	-8.53513e-06	0.99991
ECL_RS04565	ECL_00945	panB	0.140791	0.559079	-0.97326	2.25019e-06	-2.23069e-06	0.99991
ECL_RS04570	ECL_00946	folK	3.73201	3.64702e-06	3.53549	2.23406e-06	3.61026e-06	0.99991
ECL_RS04575	ECL_00947	pcnB	1.03598	2.09859e-06	0.683869	0.000605951	3.91431e-06	0.99991
ECL_RS04580	ECL_00948	gluQRS	1.20712	0.00141493	1.7652	3.05424e-07	6.81091e-06	0.99991
ECL_RS04585	ECL_00949	dksA	-0.833788	0.000228091	-0.696151	0.000556462	-6.85904e-06	0.99991
ECL_RS04590	ECL_00950	sfsA	-1.73137	5.99207e-14	-0.504334	0.0169513	-5.75602e-06	0.99991
ECL_RS04595	ECL_00951	thpR	0.321271	0.341086	-0.347259	0.263316	-1.09973e-06	0.99991
ECL_RS04600	ECL_00952	hrpB	-0.33789	0.295141	-0.689942	0.0148471	3.03094e-06	0.99991
ECL_RS04605	ECL_00953	mrcB	0.435213	0.0517894	0.398657	0.0554307	-6.65512e-07	0.99991
ECL_RS04610	ECL_00954	fhuA	0.659051	0.00324985	0.56486	0.00562711	-2.59441e-07	0.99991
ECL_RS04615	ECL_00955	fhuC	1.68925	0.00116718	2.59999	1.60206e-07	5.82811e-07	0.99991
ECL_RS04620	ECL_00956	fhuD	0.853527	0.0465977	1.74291	3.75874e-05	1.00633e-06	0.99991
ECL_RS04625	ECL_00957	fhuB	0.876115	0.00523915	1.30209	3.39329e-06	3.10414e-06	0.99991
ECL_RS04630	ECL_00958	hemL	-0.0134749	0.970982	-1.10599	5.30607e-05	-6.15701e-07	0.99991
ECL_RS04635	ECL_00959	clcA	-0.365108	0.236911	-0.817569	0.00278504	3.29317e-08	0.99991
ECL_RS04640	ECL_00960	erpA	-0.338002	0.137591	-0.513263	0.0100635	3.05434e-06	0.99991
ECL_RS04645	ECL_00961	ECL_RS04645	-0.797371	0.0106908	-1.1926	3.17836e-05	3.81762e-06	0.99991
ECL_RS04650	ECL_00962	btuF	0.151564	0.73873	0.670099	0.101551	-6.16299e-07	0.99991
ECL_RS04655	ECL_00963	mtnN	-0.156374	0.560802	-0.435352	0.0561038	-5.97392e-06	0.99991
ECL_RS04660	ECL_00964	dgt	-0.666832	0.00747065	-0.799887	0.00039019	-2.62509e-06	0.99991
ECL_RS04665	ECL_00965	degP	-0.482305	0.242837	-2.15832	7.44068e-07	-5.99326e-07	0.99991
ECL_RS04670	ECL_00966	ECL_RS04670	-1.85919	3.35629e-06	-1.39653	5.40873e-05	-1.97938e-06	0.99991
ECL_RS04675	ECL_00967	ECL_RS04675	0.344515	0.181224	1.88304	1.06829e-17	1.41899e-06	0.99991
ECL_RS04680	ECL_00968	dapD	1.00735	0.000730341	1.19285	1.08404e-05	3.4224e-06	0.99991
ECL_RS04685	ECL_00969	glnD	0.960384	0.00602391	1.3139	4.58305e-05	9.84085e-07	0.99991
ECL_RS04690	ECL_00970	map	-0.0142595	0.962988	0.0667023	0.743451	3.09329e-06	0.99991
ECL_RS04695	ECL_00971	rpsB	0.334998	0.203681	-0.41738	0.0752655	-8.12222e-07	0.99991
ECL_RS04700	ECL_00972	tsf	0.634042	0.0198522	-0.182607	0.506328	-9.1164e-07	0.99991
ECL_RS04705	ECL_00973	pyrH	1.49873	3.31351e-09	0.814728	0.00038632	-1.60751e-06	0.99991
ECL_RS04710	ECL_00974	frr	-0.0343328	0.909549	0.407217	0.0784862	-1.91041e-06	0.99991
ECL_RS04715	ECL_00975	ispC	-0.43828	0.104013	-0.435442	0.0739273	-2.99453e-06	0.99991
ECL_RS04720	ECL_00977	ispU	0.979298	0.00042241	0.337234	0.201039	-1.4035e-06	0.99991
ECL_RS04725	ECL_00978	cdsA	0.236855	0.300044	0.201193	0.333918	6.9903e-06	0.99991
ECL_RS04730	ECL_00979	rseP	0.0617037	0.891547	-0.507412	0.0576404	9.11553e-07	0.99991
ECL_RS04735	ECL_00980	bamA	-0.104055	0.696369	-0.867676	2.25787e-05	-1.76539e-06	0.99991
ECL_RS04740	ECL_00981	skp	1.31363	8.18068e-05	1.0161	0.00039759	-1.64778e-07	0.99991
ECL_RS04745	ECL_00982	lpxD	-0.122368	0.627798	-0.315114	0.123444	1.11929e-06	0.99991
ECL_RS04750	ECL_00983	fabZ	0.624058	0.00147914	0.635596	0.000353608	2.16449e-06	0.99991
ECL_RS04755	ECL_00984	lpxA	0.237609	0.308905	0.477968	0.0157628	2.62465e-06	0.99991
ECL_RS04760	ECL_00985	lpxB	0.400905	0.146806	0.426704	0.085496	7.43567e-07	0.99991
ECL_RS04765	ECL_00986	rnhB	-0.147531	0.606459	0.0948722	0.725769	-2.09293e-06	0.99991
ECL_RS04770	ECL_00987	dnaE	-0.298064	0.203681	-0.514887	0.0131198	2.09223e-06	0.99991
ECL_RS04775	ECL_00988	accA	-0.0926133	0.688096	-0.0462114	0.830185	-4.74971e-06	0.99991
ECL_RS04780	ECL_00989	ECL_RS04780	0.434452	0.0205693	-0.899913	9.58807e-09	-4.8655e-06	0.99991
ECL_RS04785	ECL_00990	ECL_RS04785	-0.748513	0.00453317	-0.115123	0.662436	-6.70357e-06	0.99991
ECL_RS04790	ECL_00992	tilS	0.439249	0.23661	0.0953667	0.807504	1.36271e-06	0.99991
ECL_RS04795	ECL_00993	rof	-0.788618	0.000517455	-0.774807	0.00014505	-4.80934e-06	0.99991
ECL_RS04800	ECL_00994	ECL_RS04800	0.0430131	0.867231	0.36005	0.0468615	-9.39792e-07	0.99991
ECL_RS04805	ECL_00995	ECL_RS04805	0.137054	0.644505	0.285194	0.256858	-9.9491e-07	0.99991
ECL_RS04810	ECL_00996	arfB	1.00954	0.000184395	-0.204925	0.440463	-1.5741e-06	0.99991
ECL_RS04815	ECL_00997	nlpE	0.201979	0.456699	-1.00932	8.23925e-06	-3.51449e-06	0.99991
ECL_RS04820	ECL_00998	proS	-0.0561512	0.846208	-0.590969	0.00608694	-4.44155e-06	0.99991
ECL_RS04825	ECL_00999	tsaA	-1.00696	3.42679e-05	-1.02528	2.6712e-06	-9.7081e-06	0.99991
ECL_RS04835	ECL_01001	metQ	0.273047	0.287808	0.466674	0.0365185	-3.82164e-06	0.99991
ECL_RS04840	ECL_01002	metI	1.26975	2.96565e-05	1.33217	1.39899e-06	1.18304e-06	0.99991
ECL_RS04845	ECL_01003	metN	0.0329594	0.946074	-0.577421	0.121934	1.55794e-06	0.99991
ECL_RS04850	ECL_01004	gmhB	0.0739831	0.83296	-0.153956	0.609894	-3.3947e-07	0.99991
ECL_RS04885	ECL_01005	dkgB	0.0136804	0.978014	-0.0101219	0.981238	-1.84023e-06	0.99991
ECL_RS04890	ECL_01006	ECL_RS04890	-0.25903	0.468884	-0.0138548	0.970202	-8.53928e-07	0.99991
ECL_RS04895	ECL_01007	ECL_RS04895	-1.18404	8.29757e-06	-1.407	3.71993e-09	3.16303e-06	0.99991
ECL_RS04900	ECL_01008	ECL_RS04900	-0.109956	0.737835	0.280716	0.310464	-2.141e-06	0.99991
ECL_RS04905	ECL_01009	ECL_RS04905	0.392359	0.2238	0.40941	0.168303	-2.57309e-06	0.99991
ECL_RS04910	ECL_01010	mltD	1.17695	0.0136919	-0.395996	0.32511	1.05774e-06	0.99991
ECL_RS04915	ECL_01011	gloB	0.115449	0.588927	0.0682088	0.73026	2.82055e-06	0.99991
ECL_RS04920	ECL_01012	ECL_RS04920	-0.349803	0.179266	0.0452267	0.870597	-5.48172e-06	0.99991
ECL_RS04925	ECL_01013	rnhA	-0.459672	0.0635337	-0.615328	0.00534006	-2.57919e-07	0.99991
ECL_RS04930	ECL_01014	dnaQ	-0.892349	0.000126858	-0.185063	0.428895	5.59564e-07	0.99991
ECL_RS04940	ECL_01015	ECL_RS04940	-1.12639	2.95507e-05	-1.51049	5.22073e-10	-3.4605e-06	0.99991
ECL_RS04945	ECL_01016	ECL_RS04945	-1.11188	0.0006275	-1.82863	7.14159e-10	9.69523e-07	0.99991
ECL_RS04950	ECL_01017	ECL_RS04950	-0.952748	1.48207e-07	-0.813843	6.26178e-07	9.10125e-08	0.99991
ECL_RS04955	ECL_01018	ECL_RS04955	-0.982968	4.66386e-05	-0.347934	0.127726	2.66566e-06	0.99991
ECL_RS04960	ECL_01019	ECL_RS04960	-1.12883	0.0264359	-1.13954	0.0165126	-9.48631e-07	0.99991
ECL_RS04965	ECL_01020	ECL_RS04965	-0.905505	0.0076469	-0.390726	0.210894	-7.60528e-07	0.99991
ECL_RS04970	ECL_01021	ECL_RS04970	0.271547	0.535612	0.847652	0.107522	1.30044e-06	0.99991
ECL_RS04975	ECL_01022	ECL_RS04975	-0.702243	0.0349893	-1.36617	2.02563e-05	-4.63071e-06	0.99991
ECL_RS04980	ECL_01025	ECL_RS04980	0.185572	0.617192	-0.152716	0.659993	-6.29801e-06	0.99991
ECL_RS04985	ECL_01026	ECL_RS04985	-0.181345	0.522614	-0.847618	0.000202946	-4.06392e-06	0.99991
ECL_RS04995	ECL_01027	ECL_RS04995	0.143475	0.777761	-0.49579	0.355251	2.21677e-07	0.99991
ECL_RS05000	ECL_01028	ECL_RS05000	0.334154	0.473953	0.0464045	0.93227	2.19277e-06	0.99991
ECL_RS05005	ECL_01029	ECL_RS05005	-1.06186	0.00324047	-1.20088	0.000289469	-1.29405e-06	0.99991
ECL_RS05010	ECL_01030	ECL_RS05010	-1.34043	0.000447545	-1.46248	2.68679e-05	6.17782e-07	0.99991
ECL_RS05015	ECL_01031	ECL_RS05015	-1.47611	2.23409e-05	-1.63505	1.95071e-07	-5.00177e-07	0.99991
ECL_RS05020	ECL_01032	ECL_RS05020	-0.209416	0.657522	0.338961	0.455131	-2.91445e-07	0.99991
ECL_RS05025	ECL_01033	ECL_RS05025	0.0441821	0.931379	0.673325	0.160144	2.7727e-06	0.99991
ECL_RS05030	ECL_01034	ECL_RS05030	0.593031	0.243516	1.27471	0.0362706	1.21745e-06	0.99991
ECL_RS05035	ECL_01035	ECL_RS05035	0.333429	0.371573	0.19785	0.588649	1.83374e-06	0.99991
ECL_RS05040	ECL_01036	ECL_RS05040	-0.13066	0.763714	0.616917	0.0981154	3.31863e-07	0.99991
ECL_RS05045	ECL_01037	ECL_RS05045	-0.334725	0.481324	-0.107755	0.826709	2.29722e-06	0.99991
ECL_RS05050	ECL_01038	ECL_RS05050	-0.408085	0.376754	-0.526633	0.258333	-2.99007e-06	0.99991
ECL_RS05055	ECL_01039	ECL_RS05055	-0.528692	0.139047	-0.506301	0.124479	-4.39054e-06	0.99991
ECL_RS05060	ECL_01040	ECL_RS05060	-1.38213	0.000118081	-1.3358	3.39727e-05	1.4111e-07	0.99991
ECL_RS05065	ECL_01041	ECL_RS05065	-0.708666	0.101018	-0.462203	0.254528	-1.97159e-07	0.99991
ECL_RS05070	ECL_01042	ECL_RS05070	-1.18403	0.0157229	-0.845389	0.046111	1.19879e-06	0.99991
ECL_RS05075	ECL_01043	ECL_RS05075	-0.00762408	0.986072	-1.16877	0.00535109	6.58727e-07	0.99991
ECL_RS05080	ECL_01044	ECL_RS05080	-0.674629	0.165428	-0.349025	0.457253	9.25143e-08	0.99991
ECL_RS05085	ECL_01045	ECL_RS05085	0.346773	0.401017	0.824105	0.0341527	4.82093e-08	0.99991
ECL_RS05090	ECL_01046	ECL_RS05090	1.33599	0.038775	1.73591	0.0118397	-3.36675e-07	0.99991
ECL_RS05095	ECL_01047	ECL_RS05095	2.07911	0.0100897	2.00922	0.00723358	4.66588e-07	0.99991
ECL_RS05100	ECL_01048	ECL_RS05100	2.03398	0.00453986	2.2883	0.000717132	4.55628e-07	0.99991
ECL_RS05105	ECL_01049	ECL_RS05105	1.09487	0.041042	1.252	0.0172258	-6.42981e-07	0.99991
ECL_RS05110	ECL_01050	ECL_RS05110	3.25645	5.17985e-05	3.25033	5.91864e-06	2.06636e-06	0.99991
ECL_RS05115	ECL_01051	ECL_RS05115	0.0232279	0.947949	0.0941237	0.747299	3.87953e-07	0.99991
ECL_RS05120	ECL_01052	ECL_RS05120	-0.747532	0.000383076	-0.0903572	0.664192	-5.2211e-06	0.99991
ECL_RS05125	ECL_01053	ECL_RS05125	-0.809353	0.000447545	0.130621	0.517198	-2.28266e-06	0.99991
ECL_RS05130	ECL_01054	lpcA	-0.452285	0.145211	-0.713161	0.0103758	-7.98717e-07	0.99991
ECL_RS05135	ECL_01055	ECL_RS05135	0.645462	0.0225958	0.465062	0.0762491	2.79725e-06	0.99991
ECL_RS05140	ECL_01056	ECL_RS05140	1.25073	6.65377e-06	0.34986	0.189826	6.07095e-07	0.99991
ECL_RS05145	ECL_01057	ECL_RS05145	0.0954985	0.816239	0.523352	0.107911	2.37958e-06	0.99991
ECL_RS05150	ECL_01058	ECL_RS05150	0.290052	0.442902	1.51143	4.92445e-06	-2.53822e-06	0.99991
ECL_RS05155	ECL_01059	ECL_RS05155	1.54103	0.00068606	3.19202	1.24506e-13	1.09976e-06	0.99991
ECL_RS05160	ECL_01060	ECL_RS05160	0.240249	0.600214	2.05118	2.17242e-05	-1.42105e-06	0.99991
ECL_RS05165	ECL_01061	nqrE	1.45503	0.00036866	2.43605	2.03976e-10	1.37909e-06	0.99991
ECL_RS05170	ECL_01062	nqrF	0.782058	0.00889825	1.72796	1.71657e-10	7.74487e-06	0.99991
ECL_RS05175	ECL_01063	nqrM	0.182645	0.593255	1.22129	1.55907e-05	-1.61258e-07	0.99991
ECL_RS05180	ECL_01064	ECL_RS05180	-1.24894	0.00171857	-1.12081	0.00188366	-3.13272e-06	0.99991
ECL_RS05185	ECL_01065	dinB	-0.783363	0.00441354	-0.856322	0.000511033	-8.12057e-07	0.99991
ECL_RS05190	ECL_01066	ECL_RS05190	-1.47777	1.14842e-05	-1.43612	1.58326e-06	-8.65224e-07	0.99991
ECL_RS05195	ECL_01067	pepD	0.66805	0.00183043	0.700375	0.000292256	3.46402e-06	0.99991
ECL_RS05200	ECL_01068	gpt	1.06891	0.000433315	-0.520045	0.0673505	4.0613e-06	0.99991
ECL_RS05205	ECL_01069	frsA	-0.184695	0.579669	-0.672492	0.0130224	9.22574e-07	0.99991
ECL_RS05210	ECL_01070	ECL_RS05210	0.977192	0.000293071	1.10044	6.10764e-06	2.19928e-06	0.99991
ECL_RS05215	ECL_01071	ECL_RS05215	-0.292738	0.220385	-0.699896	0.000591548	-2.58397e-06	0.99991
ECL_RS05220	ECL_01073	phoE	-0.755341	0.0382414	0.0788628	0.841534	-2.54241e-06	0.99991
ECL_RS05225	ECL_01074	proB	0.928755	0.00426336	0.7069	0.0166222	2.81127e-06	0.99991
ECL_RS05230	ECL_01075	proA	1.52323	2.61666e-05	1.35403	3.33474e-05	2.36576e-06	0.99991
ECL_RS05240	ECL_01076	ECL_RS05240	0.0262861	0.939173	-0.73759	0.00457179	1.88376e-06	0.99991
ECL_RS05245	ECL_01077	ECL_RS05245	0.29905	0.396045	-0.0360751	0.922693	7.92445e-07	0.99991
ECL_RS05255	ECL_01078	ECL_RS05255	0.0667273	0.871134	-0.514144	0.134365	-1.85688e-06	0.99991
ECL_RS05260	ECL_01080	ECL_RS05260	-0.537229	0.122295	-1.30665	8.76745e-05	-2.02438e-06	0.99991
ECL_RS05265	ECL_01081	ECL_RS05265	-0.611211	0.0421617	-2.0662	4.98801e-14	1.55009e-06	0.99991
ECL_RS05270	ECL_01082	ECL_RS05270	1.06155	0.0766715	0.563607	0.265289	1.27971e-06	0.99991
ECL_RS05275	ECL_01083	ECL_RS05275	0.383484	0.410678	0.264945	0.585539	2.46269e-07	0.99991
ECL_RS05280	ECL_01084	ECL_RS05280	-0.302264	0.330412	-0.463047	0.0864789	4.29666e-06	0.99991
ECL_RS05290	ECL_01086	ECL_RS05290	0.852719	0.0017115	1.08803	1.02226e-05	2.13997e-06	0.99991
ECL_RS05295	ECL_01087	ECL_RS05295	1.35189	0.00130118	2.5345	1.56672e-10	1.15815e-06	0.99991
ECL_RS05305	ECL_01088	ECL_RS05305	0.881013	0.00426336	0.224887	0.485162	-5.27696e-07	0.99991
ECL_RS05310	ECL_01089	ECL_RS05310	-0.413554	0.252545	-1.15545	0.000475553	9.22693e-07	0.99991
ECL_RS05315	ECL_01090	ECL_RS05315	0.34844	0.397393	0.328669	0.409762	1.02546e-06	0.99991
ECL_RS05320	ECL_01091	ECL_RS05320	0.407538	0.23752	0.12873	0.716232	-1.05567e-06	0.99991
ECL_RS05325	ECL_01092	ECL_RS05325	-1.02976	0.017931	-1.67362	0.000105121	-1.93303e-07	0.99991
ECL_RS05330	ECL_01093	ECL_RS05330	-0.0499235	0.916764	-0.32319	0.499013	8.81414e-07	0.99991
ECL_RS05335	ECL_01094	ECL_RS05335	0.234638	0.552331	-0.163625	0.660481	-2.16697e-06	0.99991
ECL_RS05340	ECL_01095	ECL_RS05340	-0.203218	0.679716	0.399618	0.390898	1.28032e-06	0.99991
ECL_RS05345	ECL_01096	ECL_RS05345	-1.05874	1.01051e-07	-0.15792	0.412812	-4.924e-06	0.99991
ECL_RS05350	ECL_01097	ECL_RS05350	0.00626944	0.98281	0.555546	0.0141339	5.96873e-07	0.99991
ECL_RS05355	ECL_01098	ECL_RS05355	-0.538779	0.0762723	-0.233408	0.424254	-5.08613e-06	0.99991
ECL_RS05360	ECL_01099	ECL_RS05360	-0.343867	0.443902	-0.272228	0.537462	1.46293e-06	0.99991
ECL_RS05365	ECL_01100	ECL_RS05365	-1.18689	2.66278e-05	-1.19563	1.55667e-06	1.03502e-06	0.99991
ECL_RS05370	ECL_01101	mmuP	-0.218956	0.627738	-1.01151	0.0445371	4.69821e-08	0.99991
ECL_RS05375	ECL_01102	mmuM	-0.155252	0.640464	-0.695768	0.00792939	4.82743e-06	0.99991
ECL_RS05380	ECL_01104	ECL_RS05380	0.190862	0.680004	-0.365435	0.416114	5.30107e-06	0.99991
ECL_RS05385	ECL_01105	ECL_RS05385	-0.52413	0.251801	-1.12466	0.0235466	2.24366e-06	0.99991
ECL_RS05390	ECL_01106	ECL_RS05390	-1.31961	0.000586242	-1.54985	1.0795e-05	9.99441e-08	0.99991
ECL_RS05395	ECL_01107	ECL_RS05395	-0.255424	0.585025	-0.836719	0.137489	1.11273e-06	0.99991
ECL_RS05405	ECL_01109	ECL_RS05405	0.346511	0.436062	0.546157	0.29282	5.38242e-07	0.99991
ECL_RS05410	ECL_01110	ECL_RS05410	-0.368731	0.414032	-0.324137	0.457108	-8.7236e-07	0.99991
ECL_RS05415	ECL_01111	ECL_RS05415	-0.334599	0.363372	-0.0844869	0.832391	-2.02024e-07	0.99991
ECL_RS05425	ECL_01113	ECL_RS05425	0.145191	0.64459	0.629903	0.010725	3.144e-07	0.99991
ECL_RS05435	ECL_01116	ECL_RS05435	-1.18609	1.02161e-10	-0.549189	0.00100131	-2.24971e-06	0.99991
ECL_RS05440	ECL_01117	fbpC	-0.396331	0.0871746	0.411692	0.0414105	-9.45513e-07	0.99991
ECL_RS05445	ECL_01118	ECL_RS05445	-1.07108	2.11923e-08	-0.00855709	0.970089	-4.89355e-06	0.99991
ECL_RS05450	ECL_01119	ECL_RS05450	0.864679	0.00535917	2.60534	2.20521e-20	-1.56687e-06	0.99991
ECL_RS05455	ECL_01120	ECL_RS05455	0.369827	0.332542	2.4752	4.58472e-13	-3.11861e-07	0.99991
ECL_RS05460	ECL_01121	ECL_RS05460	0.363826	0.343327	1.71731	8.63925e-07	3.30276e-06	0.99991
ECL_RS05465	ECL_01122	ECL_RS05465	-0.41534	0.168314	0.772215	0.00356058	-8.34657e-07	0.99991
ECL_RS05470	ECL_01123	tauA	0.165739	0.734054	0.537601	0.300577	-1.77917e-06	0.99991
ECL_RS05475	ECL_01124	tauB	0.331106	0.432753	0.609639	0.240718	3.386e-07	0.99991
ECL_RS05480	ECL_01125	tauC	0.792612	0.141528	0.325988	0.503726	1.82117e-06	0.99991
ECL_RS05485	ECL_01126	tauD	0.54686	0.243065	0.37595	0.424459	4.25795e-06	0.99991
ECL_RS05490	ECL_01127	ECL_RS05490	-0.515935	0.234044	-1.41038	0.00151758	6.86876e-07	0.99991
ECL_RS05495	ECL_01128	hemB	0.447377	0.150551	0.0493538	0.884915	2.6449e-07	0.99991
ECL_RS05500	ECL_01129	ECL_RS05500	-1.41411	1.22829e-05	-1.79164	9.24698e-10	-8.79452e-07	0.99991
ECL_RS05505	ECL_01130	ECL_RS05505	-0.589029	0.054272	-0.411648	0.150234	-3.237e-06	0.99991
ECL_RS05510	ECL_01131	ampH	0.919994	0.00277579	1.20081	1.84077e-05	6.79116e-07	0.99991
ECL_RS05515	ECL_01132	ECL_RS05515	-0.537633	0.0229126	-0.653801	0.00203848	-6.96421e-06	0.99991
ECL_RS05520	ECL_01133	sbmA	0.137258	0.675861	-1.05575	7.40722e-05	-2.84348e-06	0.99991
ECL_RS05525	ECL_01134	ECL_RS05525	0.394599	0.146889	-0.677781	0.00522477	-1.111e-06	0.99991
ECL_RS05530	ECL_01135	ECL_RS05530	0.36884	0.350644	-0.105313	0.788835	1.65082e-06	0.99991
ECL_RS05535	ECL_01136	ECL_RS05535	-0.184282	0.658885	0.570352	0.118928	-1.87136e-07	0.99991
ECL_RS05540	ECL_01137	ddlA	0.657559	0.0354852	-0.106823	0.74338	-4.78563e-07	0.99991
ECL_RS05545	ECL_01138	ECL_RS05545	-1.32182	2.62011e-08	-0.0351095	0.898994	-2.38373e-06	0.99991
ECL_RS05550	ECL_01139	ECL_RS05550	-1.4571	1.13013e-08	-0.987789	1.39263e-05	-1.28536e-06	0.99991
ECL_RS05555	ECL_01140	iraP	0.0873794	0.743625	1.26766	1.69418e-11	-6.75947e-07	0.99991
ECL_RS05560	ECL_01142	psiF	-1.17352	4.18232e-07	0.0982018	0.686316	-4.05183e-06	0.99991
ECL_RS05565	ECL_01143	adrA	-0.737413	0.0471725	-0.689309	0.0442856	-6.75589e-06	0.99991
ECL_RS05570	ECL_01144	proC	-0.154936	0.621572	-0.565737	0.0138785	2.88433e-06	0.99991
ECL_RS05575	ECL_01145	ECL_RS05575	0.100486	0.821773	-0.179086	0.656265	1.24566e-06	0.99991
ECL_RS05580	ECL_01146	aroL	0.671845	0.00745403	-1.01795	1.37298e-05	3.00627e-06	0.99991
ECL_RS05585	ECL_01147	ECL_RS05585	-0.702097	0.0301627	0.564404	0.0576404	5.73556e-07	0.99991
ECL_RS05590	ECL_01148	ECL_RS05590	-1.2828	0.000133827	-0.341956	0.275081	-3.06012e-06	0.99991
ECL_RS05595	ECL_01149	ppnP	-0.799995	0.00825959	-0.161237	0.592057	-2.41697e-06	0.99991
ECL_RS05600	ECL_01150	rdgC	0.572194	0.026738	-0.460007	0.0562315	-2.8514e-06	0.99991
ECL_RS05605	ECL_01151	mak	-1.94246	4.77235e-11	-0.882577	0.00063265	-2.09236e-06	0.99991
ECL_RS05610	ECL_01152	sbcC	1.20352	0.0015634	1.25856	0.000236018	3.4764e-06	0.99991
ECL_RS05615	ECL_01153	sbcD	0.325324	0.20655	0.13321	0.595354	-5.02219e-06	0.99991
ECL_RS05620	ECL_01154	phoB	-0.85528	0.00527019	-0.0613156	0.85094	-1.45427e-06	0.99991
ECL_RS05625	ECL_01155	phoR	-0.819779	0.00584359	0.126789	0.672687	-2.75722e-06	0.99991
ECL_RS05630	ECL_01157	brnQ	0.159641	0.52376	-0.626934	0.00145782	-6.43463e-06	0.99991
ECL_RS05635	ECL_01158	proY	0.323224	0.374722	-0.51142	0.117381	1.63382e-06	0.99991
ECL_RS05640	ECL_01159	malZ	-0.879547	0.0215536	-0.886815	0.011396	-6.45163e-07	0.99991
ECL_RS05645	ECL_01160	ECL_RS05645	0.592189	0.00312147	-0.201409	0.306194	-4.03735e-06	0.99991
ECL_RS05650	ECL_01161	acpH	0.810813	0.0248877	0.659341	0.0513399	5.63767e-07	0.99991
ECL_RS05655	ECL_01162	queA	1.25277	2.43446e-05	-1.14902	2.67422e-05	2.76774e-06	0.99991
ECL_RS05660	ECL_01163	tgt	0.800906	0.000561514	-1.0404	7.85336e-07	-1.25463e-06	0.99991
ECL_RS05665	ECL_01164	yajC	1.00452	2.18442e-05	-0.0818609	0.751021	6.42254e-07	0.99991
ECL_RS05670	ECL_01165	secD	1.3523	8.04585e-08	0.528524	0.0229008	5.76091e-07	0.99991
ECL_RS05675	ECL_01166	secF	0.692953	0.0148297	0.753933	0.00361143	-2.46812e-06	0.99991
ECL_RS05680	ECL_01167	ECL_RS05680	-0.169673	0.586471	-0.140273	0.616504	-5.13132e-06	0.99991
ECL_RS05685	ECL_01168	ECL_RS05685	-0.71412	0.0519085	-0.590542	0.0827513	-4.13342e-06	0.99991
ECL_RS05690	ECL_01169	ECL_RS05690	2.19138	9.33873e-18	0.220543	0.387773	3.29387e-06	0.99991
ECL_RS05695	ECL_01170	ECL_RS05695	-0.657122	0.00589393	-0.72407	0.000850778	-2.19041e-07	0.99991
ECL_RS05700	ECL_01171	nrdR	0.402601	0.179673	0.25132	0.385171	-1.31778e-06	0.99991
ECL_RS05705	ECL_01172	ribD	-0.0913966	0.749901	-0.401665	0.0674012	-2.67103e-06	0.99991
ECL_RS05710	ECL_01173	ribE	-0.0481647	0.878567	-0.196053	0.451855	2.02442e-06	0.99991
ECL_RS05715	ECL_01174	nusB	-0.179125	0.46287	-0.23406	0.266091	-5.65469e-06	0.99991
ECL_RS05720	ECL_01175	thiL	0.377519	0.384398	0.58493	0.15375	-3.34506e-06	0.99991
ECL_RS05725	ECL_01176	ECL_RS05725	-0.941056	0.000147205	-0.244897	0.303222	-4.63543e-06	0.99991
ECL_RS05730	ECL_01177	dxs	-0.0578465	0.785291	0.0390486	0.839666	4.49607e-06	0.99991
ECL_RS05735	ECL_01178	ispA	-0.206239	0.497486	-0.422141	0.096355	-3.06034e-06	0.99991
ECL_RS05740	ECL_01179	xseB	0.4832	0.0401672	0.714671	0.000666073	-3.66959e-07	0.99991
ECL_RS05745	ECL_01180	thiI	0.755345	0.0122552	-0.535493	0.0562374	-2.28013e-06	0.99991
ECL_RS05750	ECL_01181	yajL	-1.12088	1.33196e-06	-0.522129	0.0115929	-7.54974e-06	0.99991
ECL_RS05755	ECL_01182	panE	-0.988843	3.8526e-09	-0.968623	6.61739e-11	-6.45112e-06	0.99991
ECL_RS05760	ECL_01183	ECL_RS05760	0.392805	0.119364	-0.900048	4.83015e-05	-3.21379e-06	0.99991
ECL_RS05765	ECL_01184	ECL_RS05765	-0.480026	0.0400333	-1.28985	4.82016e-10	9.65301e-07	0.99991
ECL_RS05770	ECL_01185	cyoE	0.963259	0.00343273	1.5756	1.56945e-07	-2.57957e-06	0.99991
ECL_RS05775	ECL_01186	ECL_RS05775	2.37724	1.89701e-07	2.39258	9.32316e-09	-3.4298e-06	0.99991
ECL_RS05780	ECL_01187	ECL_RS05780	2.91697	5.29852e-09	3.22464	8.51262e-13	2.15644e-06	0.99991
ECL_RS05785	ECL_01188	cyoB	2.19438	7.62699e-09	2.03677	2.19385e-09	1.88287e-06	0.99991
ECL_RS05790	ECL_01189	cyoA	2.22285	6.77553e-10	2.02736	3.88653e-10	3.03118e-06	0.99991
ECL_RS05795	ECL_01191	ampG	0.206632	0.63057	0.694323	0.0712602	-3.95986e-07	0.99991
ECL_RS05800	ECL_01192	ECL_RS05800	1.55758	2.00832e-05	0.76106	0.0185718	4.38933e-06	0.99991
ECL_RS05805	ECL_01193	bolA	-0.303348	0.27655	0.485149	0.0478735	2.55104e-06	0.99991
ECL_RS05810	ECL_01194	tig	1.01346	0.000202503	-0.0340425	0.943641	5.11266e-07	0.99991
ECL_RS05815	ECL_01195	clpP	-0.142229	0.59523	0.282334	0.210564	-3.74261e-07	0.99991
ECL_RS05820	ECL_01196	clpX	-0.554737	0.0470078	-0.0425337	0.977311	-4.59169e-07	0.99991
ECL_RS05825	ECL_01197	lon	-0.649151	0.000819289	-0.480812	0.00669046	-7.56603e-06	0.99991
ECL_RS05830	ECL_01198	hupB	0.828207	0.00027721	1.48233	3.25503e-13	3.52333e-06	0.99991
ECL_RS05835	ECL_01199	ppiD	-0.17639	0.58808	-0.642414	0.0180218	-1.39878e-06	0.99991
ECL_RS05840	ECL_01200	ECL_RS05840	-0.22047	0.638057	-0.501066	0.305142	1.62556e-06	0.99991
ECL_RS05845	ECL_01201	ECL_RS05845	-0.835726	0.0102897	0.590563	0.0482031	5.29743e-07	0.99991
ECL_RS05855	ECL_01202	ECL_RS05855	0.731897	0.00939695	0.428876	0.102109	6.26082e-06	0.99991
ECL_RS05860	ECL_01203	queC	0.479827	0.0737635	0.482216	0.0477479	5.35881e-06	0.99991
ECL_RS05865	ECL_01204	ECL_RS05865	-0.967268	0.000128643	0.609999	0.00698878	2.39666e-06	0.99991
ECL_RS05870	ECL_01205	cof	-1.18662	3.76635e-07	-1.33265	9.10881e-11	-8.31623e-06	0.99991
ECL_RS05875	ECL_01206	ECL_RS05875	-1.1655	0.00916263	-0.436923	0.267404	-1.26461e-06	0.99991
ECL_RS05880	ECL_01207	ECL_RS05880	-0.0730702	0.788124	-0.136356	0.552903	1.99564e-06	0.99991
ECL_RS05885	ECL_01208	ECL_RS05885	0.418095	0.225341	0.595533	0.0590892	-3.66881e-06	0.99991
ECL_RS05890	ECL_01209	ECL_RS05890	-0.306732	0.255201	0.00136578	0.996942	-5.43784e-06	0.99991
ECL_RS05895	ECL_01211	glnK	8.1402	8.66242e-11	0.379309	0.348204	9.07324e-07	0.99991
ECL_RS05900	ECL_01212	amtB	2.06138	4.25623e-05	-0.905551	0.0361045	-5.3404e-07	0.99991
ECL_RS05905	ECL_01213	tesB	-0.621917	0.00291687	0.233113	0.231378	-3.0196e-06	0.99991
ECL_RS05910	ECL_01214	ECL_RS05910	-1.04702	1.56141e-05	-1.33499	8.20095e-10	-3.22694e-07	0.99991
ECL_RS05915	ECL_01215	ECL_RS05915	-0.0679516	0.874682	0.417747	0.24574	1.04267e-07	0.99991
ECL_RS05925	ECL_01216	ECL_RS05925	-0.0170684	0.929457	1.82336	7.97313e-23	4.22623e-06	0.99991
ECL_RS05930	ECL_01217	ECL_RS05930	-0.148986	0.608022	2.00641	9.42413e-19	-3.2168e-06	0.99991
ECL_RS05935	ECL_01218	ECL_RS05935	-1.2482	7.78593e-05	-1.50891	1.47636e-07	1.49457e-06	0.99991
ECL_RS05940	ECL_01219	ECL_RS05940	-1.42931	0.00116342	-0.946968	0.0133464	-2.7729e-06	0.99991
ECL_RS05945	ECL_01220	ECL_RS05945	-1.0813	0.00195081	-1.26	6.62953e-05	1.94697e-06	0.99991
ECL_RS05950	ECL_01221	ECL_RS05950	-0.757832	0.012921	-0.0129152	0.966175	3.28129e-06	0.99991
ECL_RS05955	ECL_01222	ECL_RS05955	0.802925	0.014868	-3.36012	2.48632e-20	2.95061e-06	0.99991
ECL_RS05960	ECL_01223	ECL_RS05960	0.0600401	0.831159	-0.185456	0.423616	-1.75382e-07	0.99991
ECL_RS05965	ECL_01224	ECL_RS05965	-1.03489	7.53193e-07	-0.0795619	0.717748	-6.26321e-06	0.99991
ECL_RS05970	ECL_01225	ECL_RS05970	0.504737	0.247367	0.0242904	0.964729	5.67176e-07	0.99991
ECL_RS05975	ECL_01226	rpmJ	-0.0483185	0.914001	-0.0100839	0.984716	1.54441e-06	0.99991
ECL_RS05980	ECL_01227	ECL_RS05980	0.162804	0.743193	0.638531	0.161482	1.81696e-06	0.99991
ECL_RS05985	ECL_01228	ECL_RS05985	-1.22576	9.38272e-09	-1.11046	4.79586e-09	-4.83946e-06	0.99991
ECL_RS05990	ECL_01229	ECL_RS05990	1.29457	1.00059e-05	-0.220625	0.439211	-8.04847e-07	0.99991
ECL_RS05995	ECL_01230	maa	1.58782	5.16613e-07	-0.665274	0.0220629	2.91105e-06	0.99991
ECL_RS06000	ECL_01231	hha	3.35283	1.91882e-26	-0.0456765	0.893762	6.93677e-06	0.99991
ECL_RS06005	ECL_01232	tomB	3.07738	1.02447e-28	-0.051371	0.866625	3.71098e-06	0.99991
ECL_RS06010	ECL_01233	ECL_RS06010	1.43629	6.92596e-05	2.09076	2.39905e-10	7.28734e-07	0.99991
ECL_RS06015	ECL_01234	acrA	0.286455	0.116785	0.716592	7.31225e-06	4.25726e-06	0.99991
ECL_RS06020	ECL_01235	acrR	0.480492	0.175326	0.374281	0.263127	2.66759e-06	0.99991
ECL_RS06025	ECL_01236	mscK	1.29419	3.47835e-05	0.70321	0.0131198	4.38609e-07	0.99991
ECL_RS06030	ECL_01237	rsmS	0.38361	0.34831	0.475371	0.227634	2.08774e-06	0.99991
ECL_RS06035	ECL_01238	priC	-0.0940077	0.767548	-0.634444	0.0103578	1.73658e-06	0.99991
ECL_RS06040	ECL_01239	ECL_RS06040	0.976897	0.000159995	0.558393	0.0182554	7.1246e-06	0.99991
ECL_RS06045	ECL_01240	apt	1.24593	0.000193128	0.243701	0.450233	6.38256e-07	0.99991
ECL_RS06050	ECL_01241	dnaX	0.554754	0.0265503	-0.140317	0.576441	2.5966e-06	0.99991
ECL_RS06055	ECL_01242	ECL_RS06055	0.611528	0.00789838	0.618496	0.00292234	1.2098e-06	0.99991
ECL_RS06060	ECL_01243	recR	0.189711	0.48774	0.40077	0.0831023	-3.45739e-06	0.99991
ECL_RS06065	ECL_01244	htpG	0.332981	0.410018	0.175722	0.658223	2.12071e-06	0.99991
ECL_RS06070	ECL_01245	adk	0.268128	0.328411	-0.288527	0.251548	1.15677e-07	0.99991
ECL_RS06075	ECL_01246	hemH	-0.0373541	0.903712	-0.602953	0.0110854	-5.90213e-06	0.99991
ECL_RS06080	ECL_01247	ECL_RS06080	0.755649	0.00321104	0.0943673	0.73492	2.71701e-07	0.99991
ECL_RS06085	ECL_01248	ECL_RS06085	0.263779	0.268931	-0.100392	0.670368	1.24687e-06	0.99991
ECL_RS06090	ECL_01249	ECL_RS06090	-0.891095	0.00101657	-0.703672	0.00365947	-2.72782e-06	0.99991
ECL_RS06095	ECL_01250	ECL_RS06095	-0.229762	0.254454	-0.00943754	0.977505	9.08449e-07	0.99991
ECL_RS06100	ECL_01251	ybaK	-1.57231	6.56528e-08	-1.49848	7.53256e-09	-4.14161e-06	0.99991
ECL_RS06105	ECL_01252	ECL_RS06105	0.0536898	0.884402	-0.0737346	0.829147	-2.6271e-06	0.99991
ECL_RS06110	ECL_01253	copA	0.0827455	0.822491	-0.483847	0.109306	2.0258e-06	0.99991
ECL_RS06115	ECL_01254	cueR	-0.646016	0.00226976	0.403474	0.0375377	-8.14617e-06	0.99991
ECL_RS06120	ECL_01255	ECL_RS06120	-0.425255	0.147165	-0.345364	0.190263	-1.77399e-06	0.99991
ECL_RS06125	ECL_01256	ECL_RS06125	-0.20593	0.439994	-0.168407	0.488465	2.44489e-06	0.99991
ECL_RS06130	ECL_01257	fetA	0.284795	0.26997	0.0101884	0.972922	6.90786e-06	0.99991
ECL_RS06135	ECL_01258	fetB	-0.964935	2.43158e-06	-0.720449	8.03149e-05	-2.14226e-06	0.99991
ECL_RS06140	ECL_01259	ECL_RS06140	-0.121801	0.725631	-0.400839	0.160807	-1.4473e-07	0.99991
ECL_RS06145	ECL_01260	ECL_RS06145	0.913702	0.00464176	0.26706	0.407594	-2.26045e-06	0.99991
ECL_RS06150	ECL_01261	tesA	1.21411	0.00129042	0.786775	0.0211107	2.67765e-06	0.99991
ECL_RS06155	ECL_01262	ECL_RS06155	-0.301732	0.377347	-0.830956	0.0049159	3.5469e-06	0.99991
ECL_RS06160	ECL_01263	ECL_RS06160	0.436999	0.170766	-0.424357	0.149317	-2.68335e-06	0.99991
ECL_RS06165	ECL_01264	ECL_RS06165	-1.23319	5.5103e-05	-0.976725	0.000380075	-5.22503e-07	0.99991
ECL_RS06170	ECL_01265	mnmH	0.0745637	0.871449	-0.829199	0.0400792	-1.96337e-06	0.99991
ECL_RS06175	ECL_01266	purK	2.91843	3.09628e-12	2.99701	2.01937e-15	-2.55441e-06	0.99991
ECL_RS06180	ECL_01267	purE	2.99031	2.10662e-29	2.18286	7.43541e-19	-4.22978e-07	0.99991
ECL_RS06185	ECL_01268	ECL_RS06185	-0.657533	0.137673	-0.543101	0.206109	3.72957e-07	0.99991
ECL_RS06190	ECL_01269	ECL_RS06190	0.0765515	0.872059	-0.334982	0.434781	1.31538e-06	0.99991
ECL_RS06195	ECL_01270	lpxH	0.14162	0.778222	0.484189	0.310464	6.73629e-07	0.99991
ECL_RS06200	ECL_01271	ppiB	0.808345	0.00112743	0.414982	0.0729356	2.22142e-06	0.99991
ECL_RS06205	ECL_01272	cysS	0.34436	0.0997374	-0.129323	0.526424	-1.30955e-06	0.99991
ECL_RS06210	ECL_01273	ECL_RS06210	-0.605666	0.215316	-0.812191	0.104218	-3.1174e-06	0.99991
ECL_RS06215	ECL_01274	malI	-1.14769	0.00179713	-0.339869	0.318003	2.34796e-07	0.99991
ECL_RS06220	ECL_01275	ECL_RS06220	-0.810435	0.00465296	-0.689386	0.0075465	2.17527e-06	0.99991
ECL_RS06225	ECL_01276	ybcJ	0.388861	0.308078	0.324772	0.366018	2.17163e-06	0.99991
ECL_RS06230	ECL_01277	folD	1.38951	6.22507e-11	0.401165	0.0442932	2.95931e-06	0.99991
ECL_RS06235	ECL_01278	fimA	3.62506	2.08945e-14	0.0863418	0.832684	3.37569e-06	0.99991
ECL_RS06240	ECL_01279	fimI	3.06736	8.46773e-09	-0.425082	0.333877	2.61188e-06	0.99991
ECL_RS06245	ECL_01280	fimC	2.82296	1.09176e-08	0.123254	0.786037	2.99049e-06	0.99991
ECL_RS06250	ECL_01281	ECL_RS06250	0.919216	0.0182802	-1.19374	0.0010378	1.44394e-08	0.99991
ECL_RS06255	ECL_01282	fimH	0.236141	0.581648	-0.519447	0.19277	-2.13815e-06	0.99991
ECL_RS06260	ECL_01283	sfmF	-1.06437	0.0215536	-0.370765	0.358706	-5.41207e-07	0.99991
ECL_RS06265	ECL_01284	fimZ	1.47927	2.19632e-06	-0.299995	0.315612	4.1294e-06	0.99991
ECL_RS06270	ECL_01285	ECL_RS06270	-0.832971	0.103839	-0.594621	0.204376	-1.13771e-07	0.99991
ECL_RS06275	ECL_01286	ECL_RS06275	-0.26919	0.388962	-1.67303	1.19125e-09	-1.39712e-06	0.99991
ECL_RS06285	ECL_01287	ECL_RS06285	-1.21807	3.17115e-06	-1.2817	3.84563e-08	-6.70565e-06	0.99991
ECL_RS06295	ECL_01288	ECL_RS06295	-0.12108	0.808244	0.137598	0.778321	5.58251e-07	0.99991
ECL_RS06300	ECL_01289	ECL_RS06300	0.121226	0.787888	0.0945586	0.861037	4.72228e-07	0.99991
ECL_RS06310	ECL_01290	ECL_RS06310	0.642596	0.163535	0.3353	0.460796	-1.25159e-06	0.99991
ECL_RS06320	ECL_01292	ECL_RS06320	-0.254032	0.560802	-0.370332	0.366867	-1.23883e-06	0.99991
ECL_RS06330	ECL_01294	ECL_RS06330	-0.546096	0.182764	-0.830566	0.0334185	-5.77163e-07	0.99991
ECL_RS06335	ECL_01295	bet	0.116546	0.797348	-0.55472	0.17064	-9.47598e-07	0.99991
ECL_RS06340	ECL_01296	gamL	0.62521	0.195885	0.403911	0.417076	4.285e-06	0.99991
ECL_RS06345	ECL_01297	ECL_RS06345	0.367642	0.46373	0.203897	0.690277	7.80341e-07	0.99991
ECL_RS27475	ECL_01298	ECL_RS27475	0.012849	0.974246	0.147871	0.748893	-4.2093e-07	0.99991
ECL_RS06350	ECL_01299	ECL_RS06350	0.265011	0.531276	0.267024	0.507751	-2.433e-06	0.99991
ECL_RS06355	ECL_01300	ECL_RS06355	0.0939847	0.826011	-0.128696	0.740379	-3.5013e-06	0.99991
ECL_RS06365	ECL_01301	ECL_RS06365	-0.396002	0.0619152	-0.0538074	0.810826	-3.57105e-06	0.99991
ECL_RS06370	ECL_01302	ECL_RS06370	-0.218545	0.641841	-0.37185	0.440006	-2.73963e-06	0.99991
ECL_RS06375	ECL_01303	ECL_RS06375	-0.602478	0.225389	-0.384574	0.432037	-2.04171e-07	0.99991
ECL_RS06380	ECL_01305	ECL_RS06380	-0.966119	0.000211969	-0.875325	0.000208274	-5.17357e-06	0.99991
ECL_RS06385	ECL_01306	ECL_RS06385	-0.181659	0.660666	0.673636	0.0645993	4.98726e-06	0.99991
ECL_RS06395	ECL_01308	ECL_RS06395	0.300406	0.539041	0.49897	0.331245	1.72348e-06	0.99991
ECL_RS06400	ECL_01309	ECL_RS06400	0.0183385	0.970403	-0.0353266	0.949487	1.79468e-06	0.99991
ECL_RS06405	ECL_01310	ECL_RS06405	-0.310793	0.476362	0.421293	0.319828	-1.31836e-06	0.99991
ECL_RS06410	ECL_01311	ECL_RS06410	-0.117412	0.761849	0.625063	0.0458435	-3.84239e-06	0.99991
ECL_RS06420	ECL_01312	ECL_RS06420	0.276775	0.234519	1.36945	5.55267e-12	8.77308e-06	0.99991
ECL_RS06425	ECL_01313	ECL_RS06425	0.0847062	0.724469	1.18101	1.97713e-11	9.22916e-06	0.99991
ECL_RS06430	ECL_01314	ECL_RS06430	0.168922	0.658202	-1.95388	1.35373e-08	1.6436e-06	0.99991
ECL_RS06445	ECL_01317	ECL_RS06445	0.0258641	0.960035	-0.321298	0.480051	8.11044e-07	0.99991
ECL_RS06475	ECL_01319	ECL_RS06475	-0.856429	0.0697159	-0.968641	0.0295389	8.57021e-07	0.99991
ECL_RS06480	ECL_01320	ECL_RS06480	-0.465362	0.165824	-2.01544	3.83143e-10	4.75012e-06	0.99991
ECL_RS06485	ECL_01321	ECL_RS06485	-1.07464	0.0687071	-0.00868083	0.984716	2.74901e-06	0.99991
ECL_RS06490	ECL_01322	ECL_RS06490	0.073973	0.880241	0.35631	0.431546	-7.89428e-07	0.99991
ECL_RS06495	ECL_01323	ECL_RS06495	-0.412189	0.354748	-0.0662085	0.893767	-4.98029e-07	0.99991
ECL_RS06500	ECL_01324	ECL_RS06500	0.23755	0.626406	-0.1845	0.715267	2.02541e-06	0.99991
ECL_RS06505	ECL_01325	ECL_RS06505	-1.1818	0.00809754	-2.04864	4.07877e-06	1.1881e-06	0.99991
ECL_RS06510	ECL_01327	ECL_RS06510	-0.511474	0.203189	-0.405349	0.285037	2.16603e-07	0.99991
ECL_RS06515	ECL_01328	ECL_RS06515	-0.66483	0.159009	-0.651656	0.141203	-2.186e-06	0.99991
ECL_RS06520	ECL_01329	ECL_RS06520	-0.833366	0.0566227	-0.628819	0.121176	-1.35814e-06	0.99991
ECL_RS06530	ECL_01331	ECL_RS06530	-0.60918	0.179229	0.0640533	0.891668	2.39278e-06	0.99991
ECL_RS06540	ECL_01333	ECL_RS06540	-0.785492	0.122785	-0.710936	0.1896	-1.08007e-06	0.99991
ECL_RS06550	ECL_01335	ECL_RS06550	-0.241599	0.592203	-0.237516	0.607903	4.29601e-07	0.99991
ECL_RS06555	ECL_01336	ECL_RS06555	-0.698577	0.0097729	-0.508428	0.040346	-1.10771e-05	0.99991
ECL_RS06565	ECL_01337	ECL_RS06565	-1.12713	0.0169787	-2.07822	6.36021e-05	2.33357e-07	0.99991
ECL_RS06570	ECL_01338	ECL_RS06570	-0.829159	0.111367	-0.346786	0.46631	1.54435e-07	0.99991
ECL_RS06575	ECL_01339	ECL_RS06575	-0.233174	0.42955	-0.381074	0.140438	-5.59426e-06	0.99991
ECL_RS06580	ECL_01340	ECL_RS06580	-0.894911	0.00128625	-0.148534	0.596438	5.63547e-06	0.99991
ECL_RS06585	ECL_01341	ECL_RS06585	-1.03651	0.00456862	-0.981571	0.00296421	-5.85855e-07	0.99991
ECL_RS06590	ECL_01342	ECL_RS06590	-1.50541	0.0271987	-2.72664	0.00547112	-8.69918e-07	0.99991
ECL_RS06595	ECL_01343	ECL_RS06595	-1.0926	0.0517181	-0.428034	0.373898	7.64595e-07	0.99991
ECL_RS06600	ECL_01344	ECL_RS06600	-0.487144	0.280325	0.100148	0.834409	2.12553e-06	0.99991
ECL_RS06605	ECL_01345	ECL_RS06605	-1.07735	0.00734756	-1.95136	4.94571e-07	-2.31406e-06	0.99991
ECL_RS06610	ECL_01346	ECL_RS06610	-1.10854	2.39389e-05	-0.946862	6.40733e-05	-1.28351e-06	0.99991
ECL_RS06615	ECL_01347	ECL_RS06615	1.05573	7.12316e-05	1.78532	8.48694e-14	-6.9059e-07	0.99991
ECL_RS06620	ECL_01348	ECL_RS06620	0.0701856	0.782074	0.00699848	0.971152	4.23448e-06	0.99991
ECL_RS06630	ECL_01350	ECL_RS06630	0.066173	0.856397	-0.422293	0.152348	-9.85659e-07	0.99991
ECL_RS06635	ECL_01351	ECL_RS06635	-0.144773	0.737835	-0.284661	0.463468	-2.02727e-07	0.99991
ECL_RS06640	ECL_01352	ECL_RS06640	-1.02208	0.00237242	-1.35871	1.08385e-05	-6.87541e-07	0.99991
ECL_RS06645	ECL_01353	amyA	-0.258988	0.33355	0.14241	0.568811	2.97509e-06	0.99991
ECL_RS06650	ECL_01354	fliT	-0.857524	0.0285517	-0.70693	0.0522744	-7.74111e-07	0.99991
ECL_RS06655	ECL_01355	fliS	0.152897	0.721674	1.24229	0.00115313	1.11882e-06	0.99991
ECL_RS06660	ECL_01356	fliD	0.240543	0.42281	0.100684	0.73285	5.1468e-06	0.99991
ECL_RS06665	ECL_01357	ECL_RS06665	1.06817	0.059709	3.37764	2.66075e-06	1.7598e-08	0.99991
ECL_RS06670	ECL_01358	ECL_RS06670	-0.00312453	0.986494	0.0171344	0.973272	2.57292e-06	0.99991
ECL_RS06675	ECL_01359	ECL_RS06675	-0.15526	0.664902	-0.377422	0.223735	-1.99244e-06	0.99991
ECL_RS06680	ECL_01360	ECL_RS06680	-0.661579	0.0690232	-0.24395	0.489432	-4.94393e-07	0.99991
ECL_RS06685	ECL_01361	ECL_RS06685	-1.00174	0.00241598	-0.01493	0.963699	-3.53356e-07	0.99991
ECL_RS06690	ECL_01362	ECL_RS06690	-0.239127	0.548547	-0.291157	0.427641	3.41396e-06	0.99991
ECL_RS06695	ECL_01363	ECL_RS06695	0.236382	0.561742	-0.00748151	0.988385	2.58273e-06	0.99991
ECL_RS06700	ECL_01364	ECL_RS06700	-0.143106	0.681422	0.94057	0.000242177	4.87205e-06	0.99991
ECL_RS06705	ECL_01365	ECL_RS06705	-0.263473	0.387373	-0.251235	0.374389	-4.61555e-07	0.99991
ECL_RS06710	ECL_01366	ECL_RS06710	1.49188	0.00554802	2.29866	1.59584e-05	6.44392e-07	0.99991
ECL_RS06715	ECL_01367	fliZ	0.030293	0.946074	0.0452845	0.928112	-2.86492e-06	0.99991
ECL_RS06720	ECL_01368	tcyJ	0.514906	0.0699515	0.167895	0.552903	-1.73124e-06	0.99991
ECL_RS06725	ECL_01369	dcyD	-0.424321	0.147205	-0.627516	0.0153202	-1.39012e-06	0.99991
ECL_RS06730	ECL_01370	tcyL	0.387492	0.237898	0.517169	0.0818062	-4.15406e-06	0.99991
ECL_RS06735	ECL_01371	yecC	-0.031724	0.940161	0.43337	0.16113	-8.41421e-06	0.99991
ECL_RS06740	ECL_01372	sdiA	0.804641	0.000211262	0.979184	5.08412e-07	5.27819e-06	0.99991
ECL_RS06745	ECL_01373	ECL_RS06745	1.16533	0.000147099	-0.0696229	0.83439	4.24195e-06	0.99991
ECL_RS06750	ECL_01374	uvrY	-0.360108	0.178228	0.363026	0.135058	1.04857e-06	0.99991
ECL_RS06755	ECL_01375	uvrC	-0.331672	0.26564	0.0166611	0.955578	-1.7126e-06	0.99991
ECL_RS06760	ECL_01376	pgsA	0.859507	0.00440183	0.97677	0.000356688	-5.05076e-06	0.99991
ECL_RS06785	ECL_01377	ECL_RS06785	0.320163	0.466908	0.912741	0.0265146	6.21218e-08	0.99991
ECL_RS06790	ECL_01378	ECL_RS06790	-0.983009	0.000100065	1.11819	9.27916e-08	-7.48931e-06	0.99991
ECL_RS06795	ECL_01379	ECL_RS06795	0.992517	0.0206835	3.8043	7.5703e-20	4.14618e-06	0.99991
ECL_RS06800	ECL_01380	livM	0.346637	0.364412	2.60697	1.37872e-13	-3.59045e-06	0.99991
ECL_RS06805	ECL_01381	ECL_RS06805	0.323075	0.4476	1.30304	0.00141488	5.45135e-08	0.99991
ECL_RS06810	ECL_01382	ECL_RS06810	-2.41095	1.62695e-14	0.20213	0.511689	-3.01306e-06	0.99991
ECL_RS06815	ECL_01383	ECL_RS06815	-1.05516	0.000362575	-0.23835	0.419439	-8.6698e-08	0.99991
ECL_RS06820	ECL_01384	tyrP	0.00561705	0.988557	-1.81665	9.49959e-09	1.748e-06	0.99991
ECL_RS06825	ECL_01385	ECL_RS06825	-0.307705	0.529916	0.136382	0.800669	2.60523e-06	0.99991
ECL_RS06830	ECL_01386	ftnA	2.03373	2.1099e-06	1.52203	0.000112598	3.39745e-06	0.99991
ECL_RS06835	ECL_01387	ECL_RS06835	0.000953221	0.985142	-0.256604	0.550977	-2.74942e-07	0.99991
ECL_RS06840	ECL_01388	ECL_RS06840	-1.90367	1.071e-08	-0.164059	0.60073	-1.07186e-06	0.99991
ECL_RS06850	ECL_01390	ECL_RS06850	1.38512	0.00259408	-0.364206	0.393873	1.73619e-06	0.99991
ECL_RS06855	ECL_01391	ECL_RS06855	-1.71026	1.34748e-07	-2.29094	1.93337e-15	-3.36168e-06	0.99991
ECL_RS06860	ECL_01392	ECL_RS06860	-1.18091	3.46822e-08	-0.380878	0.0571389	3.51067e-06	0.99991
ECL_RS06865	ECL_01393	ECL_RS06865	-0.357441	0.188676	-0.683147	0.00391087	6.67242e-07	0.99991
ECL_RS06870	ECL_01394	araF	-2.45979	2.42823e-09	-0.305446	0.394085	-3.35862e-06	0.99991
ECL_RS06875	ECL_01395	ECL_RS06875	-1.35666	2.70778e-05	0.98914	0.000314278	6.54915e-07	0.99991
ECL_RS06880	ECL_01396	ECL_RS06880	-1.35074	0.00221979	0.679574	0.0718111	-5.14267e-07	0.99991
ECL_RS06885	ECL_01397	otsB	-0.218612	0.530878	0.667148	0.0203186	2.42894e-06	0.99991
ECL_RS06890	ECL_01398	otsA	0.762263	0.0805018	1.63734	0.000208274	9.67806e-07	0.99991
ECL_RS06895	ECL_01399	uspC	-0.321745	0.263142	0.617633	0.0131853	-1.15624e-06	0.99991
ECL_RS06900	ECL_01400	flhD	1.8064	8.22124e-12	1.80526	2.18042e-14	4.39152e-06	0.99991
ECL_RS06905	ECL_01401	flhC	1.08144	0.000129434	2.11345	1.54578e-16	1.33852e-06	0.99991
ECL_RS06910	ECL_01402	motA	-1.22579	4.18232e-07	-0.712615	0.001122	3.35451e-07	0.99991
ECL_RS06915	ECL_01403	motB	-0.109223	0.805578	0.327247	0.412812	-2.41252e-06	0.99991
ECL_RS06920	ECL_01404	cheA	-0.209948	0.531851	0.216206	0.47576	-3.62267e-06	0.99991
ECL_RS06925	ECL_01405	cheW	-0.999662	0.00300655	-1.8159	5.77113e-09	-4.01254e-06	0.99991
ECL_RS06930	ECL_01406	ECL_RS06930	-0.528794	0.0756668	-0.83773	0.00186109	-3.39405e-07	0.99991
ECL_RS06935	ECL_01407	ECL_RS06935	-0.738206	0.0149907	-0.00783846	0.980234	-2.20979e-06	0.99991
ECL_RS06940	ECL_01408	ECL_RS06940	0.17009	0.65684	1.52324	1.17513e-05	4.95164e-07	0.99991
ECL_RS06945	ECL_01409	ECL_RS06945	0.250661	0.594304	1.46533	0.00485686	-5.96052e-07	0.99991
ECL_RS06950	ECL_01410	ECL_RS06950	-0.398854	0.200193	0.834073	0.00221204	-3.81635e-06	0.99991
ECL_RS06955	ECL_01411	ECL_RS06955	0.57637	0.193312	2.69951	3.12159e-07	6.2235e-08	0.99991
ECL_RS06960	ECL_01412	tar	0.220917	0.588927	1.4032	0.000152233	-1.22805e-06	0.99991
ECL_RS06965	ECL_01413	tap	0.332074	0.447184	1.66985	0.000529379	2.31483e-06	0.99991
ECL_RS06970	ECL_01414	cheR	-0.942096	0.00678627	-0.451076	0.160093	-1.65217e-06	0.99991
ECL_RS06975	ECL_01415	ECL_RS06975	-0.5893	0.212509	0.446661	0.321475	5.17565e-07	0.99991
ECL_RS06980	ECL_01416	cheY	-0.192259	0.695617	-0.192324	0.699314	1.16841e-06	0.99991
ECL_RS06985	ECL_01417	cheZ	-0.625395	0.0465977	-0.33484	0.262326	2.48443e-06	0.99991
ECL_RS06990	ECL_01418	flhB	0.0537049	0.908723	0.332481	0.418313	-5.24535e-06	0.99991
ECL_RS06995	ECL_01419	flhA	-0.690211	0.0507748	0.0181238	0.975376	-3.96454e-06	0.99991
ECL_RS07000	ECL_01420	ECL_RS07000	-1.20114	0.0183248	-1.94555	0.000168417	-5.42009e-07	0.99991
ECL_RS07005	ECL_01422	ECL_RS07005	-1.24944	0.000311526	-0.269843	0.409647	-2.73364e-06	0.99991
ECL_RS07010	ECL_01423	ECL_RS07010	-1.08215	0.00111139	-0.36186	0.225622	-6.20921e-06	0.99991
ECL_RS07015	ECL_01424	argS	0.363818	0.213658	-0.723559	0.00523382	-5.23819e-06	0.99991
ECL_RS07020	ECL_01425	ECL_RS07020	1.45237	2.22774e-05	0.221908	0.509459	1.58724e-06	0.99991
ECL_RS07025	ECL_01426	cutC	-1.95255	3.98791e-13	-2.69921	2.33436e-29	-1.04753e-05	0.99991
ECL_RS07030	ECL_01427	cmoB	0.738112	0.0224851	0.732507	0.0124706	-2.84961e-06	0.99991
ECL_RS07035	ECL_01428	cmoA	0.694871	0.00729754	0.0127646	0.970089	-7.27692e-06	0.99991
ECL_RS07040	ECL_01429	ECL_RS07040	0.845624	9.43254e-05	0.314923	0.133319	2.08656e-06	0.99991
ECL_RS07045	ECL_01430	ECL_RS07045	0.885024	0.0150269	0.754551	0.0258309	1.2929e-06	0.99991
ECL_RS07050	ECL_01431	ECL_RS07050	-0.413995	0.135713	-1.23497	4.40092e-07	-5.53012e-06	0.99991
ECL_RS07055	ECL_01432	aspS	0.0976813	0.702525	-0.341251	0.0935549	-1.38693e-06	0.99991
ECL_RS07060	ECL_01433	nudB	0.259092	0.465292	0.18174	0.58447	9.12762e-07	0.99991
ECL_RS07065	ECL_01434	ECL_RS07065	0.0998792	0.80786	0.267368	0.447358	-1.15864e-08	0.99991
ECL_RS07070	ECL_01435	ruvC	-0.876488	0.00230524	-0.335159	0.206109	-8.95144e-06	0.99991
ECL_RS07075	ECL_01437	ruvA	0.544451	0.027885	-0.221657	0.360503	1.33641e-06	0.99991
ECL_RS07080	ECL_01438	ruvB	-0.979407	0.000163749	-0.969934	3.29088e-05	-2.11303e-06	0.99991
ECL_RS07085	ECL_01439	znuB	-0.50091	0.191656	-0.818239	0.024485	-2.69555e-06	0.99991
ECL_RS07090	ECL_01440	znuC	-0.0429215	0.912353	-0.567845	0.0807506	-3.48645e-07	0.99991
ECL_RS07095	ECL_01441	znuA	0.34179	0.207099	0.131652	0.598832	5.34004e-06	0.99991
ECL_RS07100	ECL_01442	mepM	1.36672	0.000176632	0.908673	0.00562711	4.6013e-07	0.99991
ECL_RS07105	ECL_01443	lpxM	0.102339	0.684527	-0.243791	0.247883	-2.97705e-06	0.99991
ECL_RS07110	ECL_01444	pyk	0.17793	0.559836	0.870887	0.000447818	1.88233e-06	0.99991
ECL_RS07115	ECL_01445	ECL_RS07115	-0.187161	0.60333	1.1713	0.000132969	6.62264e-07	0.99991
ECL_RS07120	ECL_01446	zwf	0.0984512	0.609648	-0.287274	0.0850528	-5.04224e-06	0.99991
ECL_RS07125	ECL_01447	edd	-0.129394	0.755576	-1.00402	0.00615208	-1.10864e-06	0.99991
ECL_RS07130	ECL_01448	ECL_RS07130	-0.254675	0.423316	-0.583856	0.0374121	1.99392e-06	0.99991
ECL_RS07135	ECL_01449	purT	1.71399	1.40251e-06	0.600301	0.0609626	3.31992e-06	0.99991
ECL_RS07140	ECL_01450	ECL_RS07140	-2.51802	6.05704e-07	-3.43134	8.53575e-14	-9.22719e-07	0.99991
ECL_RS07145	ECL_01451	ptrB	-0.620707	0.0812574	-0.653433	0.045442	-8.83323e-07	0.99991
ECL_RS07150	ECL_01452	exoX	-0.698704	0.0104428	-1.37569	3.16606e-08	-2.65858e-07	0.99991
ECL_RS07155	ECL_01453	ECL_RS07155	-1.81435	8.07751e-05	-3.27836	1.48962e-14	-1.9372e-07	0.99991
ECL_RS07160	ECL_01454	ECL_RS07160	1.17201	0.000192018	0.498171	0.0887004	2.25775e-06	0.99991
ECL_RS07165	ECL_01455	yobA	0.572178	0.0169787	0.263694	0.249228	-1.05219e-06	0.99991
ECL_RS07170	ECL_01456	copD	0.4092	0.270418	-0.152327	0.691259	2.81424e-06	0.99991
ECL_RS07175	ECL_01457	ECL_RS07175	0.0276608	0.952096	-0.355406	0.333106	-1.1602e-06	0.99991
ECL_RS07185	ECL_01463	ECL_RS07185	0.942821	0.000170549	-0.55997	0.0174706	4.32486e-06	0.99991
ECL_RS07190	ECL_01464	pphA	-1.46715	1.42328e-07	-1.12511	6.85763e-06	-4.97927e-06	0.99991
ECL_RS07195	ECL_01465	ECL_RS07195	0.536121	0.142546	2.26239	1.07816e-10	3.73789e-06	0.99991
ECL_RS07200	ECL_01466	rsmF	0.28746	0.536268	-0.123256	0.799829	-2.74101e-06	0.99991
ECL_RS07205	ECL_01467	ECL_RS07205	-0.520205	0.0334965	0.282057	0.224814	2.10612e-06	0.99991
ECL_RS07210	ECL_01468	yebS	-0.522431	0.0194919	-0.51751	0.010211	-1.66035e-06	0.99991
ECL_RS07215	ECL_01469	ECL_RS07215	0.305664	0.179484	0.580133	0.00307863	1.38126e-06	0.99991
ECL_RS07220	ECL_01470	proQ	0.937844	2.25309e-05	0.809118	5.26791e-05	3.42951e-06	0.99991
ECL_RS07225	ECL_01471	prc	1.21236	2.74851e-06	1.45609	3.49e-10	5.07011e-06	0.99991
ECL_RS07230	ECL_01472	htpX	-0.275916	0.480616	-0.907557	0.010725	-2.01218e-06	0.99991
ECL_RS07235	ECL_01473	ECL_RS07235	-1.53892	8.5128e-06	-0.946016	0.00170774	-2.84014e-06	0.99991
ECL_RS07240	ECL_01474	kdgR	-0.835357	0.0114418	0.139634	0.675734	-7.131e-06	0.99991
ECL_RS07245	ECL_01475	ECL_RS07245	0.51174	0.0390975	-0.355887	0.136122	9.90853e-06	0.99991
ECL_RS07250	ECL_01476	mgrB	2.14939	2.04282e-24	0.2837	0.16679	2.835e-06	0.99991
ECL_RS07255	ECL_01477	ECL_RS07255	1.89328	4.24692e-14	-0.66073	0.00458565	3.37772e-06	0.99991
ECL_RS07260	ECL_01478	ECL_RS07260	1.54284	1.18789e-08	-0.861457	0.000456547	-3.37132e-06	0.99991
ECL_RS07265	ECL_01479	ECL_RS07265	0.661979	0.0926873	1.82625	1.99431e-06	-2.86983e-07	0.99991
ECL_RS07270	ECL_01480	cspE	0.719874	0.0542111	1.53057	1.58458e-05	2.87769e-07	0.99991
ECL_RS07275	ECL_01481	ftsI	-0.833309	0.0601519	-1.78901	6.01589e-05	-4.39799e-06	0.99991
ECL_RS07280	ECL_01482	rlmA	0.286322	0.475634	-0.710653	0.0555254	-9.06392e-07	0.99991
ECL_RS07285	ECL_01483	mntP	3.26561	1.167e-10	-0.152722	0.716182	1.56069e-06	0.99991
ECL_RS07290	ECL_01484	ECL_RS07290	0.871552	0.0269236	1.03271	0.00520805	5.45448e-07	0.99991
ECL_RS07295	ECL_01485	ECL_RS07295	0.322817	0.347695	1.28557	2.58165e-05	1.5871e-07	0.99991
ECL_RS07300	ECL_01486	manY	0.0287471	0.933196	0.975346	0.000105591	9.09735e-07	0.99991
ECL_RS07305	ECL_01487	manX	-1.39393	7.8565e-08	0.0958136	0.726652	-1.86713e-06	0.99991
ECL_RS07310	ECL_01488	yoaE	-0.742666	0.0122109	0.0296618	0.924454	-2.22963e-06	0.99991
ECL_RS07315	ECL_01489	ECL_RS07315	0.162374	0.672557	1.02615	0.00152149	1.09712e-06	0.99991
ECL_RS07320	ECL_01490	sdaA	-1.72969	2.6265e-06	-0.943537	0.00364807	-1.46674e-06	0.99991
ECL_RS07325	ECL_01491	ECL_RS07325	-0.271501	0.560225	-0.093589	0.857557	-3.11722e-07	0.99991
ECL_RS07330	ECL_01492	pabB	1.34728	0.00402665	1.05574	0.0118504	3.02505e-06	0.99991
ECL_RS07335	ECL_01493	ECL_RS07335	0.139717	0.688218	0.082742	0.800958	-1.54342e-06	0.99991
ECL_RS07340	ECL_01494	ECL_RS07340	1.50822	4.51887e-07	0.93946	0.00059338	2.71489e-06	0.99991
ECL_RS07345	ECL_01495	ECL_RS07345	-0.0832095	0.784584	-0.888382	0.000170728	-5.16535e-06	0.99991
ECL_RS07350	ECL_01496	tsaB	1.35219	1.88844e-05	0.135154	0.669496	1.59914e-06	0.99991
ECL_RS07355	ECL_01497	ECL_RS07355	-1.68893	6.73882e-09	-3.05946	6.89202e-32	-5.04803e-06	0.99991
ECL_RS07360	ECL_01498	fadD	-1.61834	1.60579e-08	0.664867	0.00992244	-5.72555e-06	0.99991
ECL_RS07365	ECL_01500	rnd	1.0478	0.0017722	0.43801	0.160399	1.12369e-06	0.99991
ECL_RS07370	ECL_01501	minE	-0.355747	0.26582	0.293181	0.336372	4.91232e-07	0.99991
ECL_RS07375	ECL_01502	minD	-0.481073	0.123864	0.450806	0.109495	-2.11455e-06	0.99991
ECL_RS07380	ECL_01503	minC	0.327252	0.23212	0.657128	0.00513166	4.17111e-06	0.99991
ECL_RS07385	ECL_01504	ECL_RS07385	1.17509	3.39388e-09	0.75839	2.3519e-05	1.26271e-05	0.99991
ECL_RS07390	ECL_01505	ECL_RS07390	0.357142	0.0628282	0.427475	0.0116373	-8.57046e-07	0.99991
ECL_RS07395	ECL_01506	ECL_RS07395	-0.250077	0.341365	-0.739975	0.000752165	-1.8707e-06	0.99991
ECL_RS07400	ECL_01507	dsbB	0.198603	0.388416	-0.309261	0.136041	2.50097e-06	0.99991
ECL_RS07405	ECL_01508	nhaB	0.0772538	0.819627	0.494647	0.0621783	-6.46067e-06	0.99991
ECL_RS07410	ECL_01510	fadR	-0.0817014	0.813056	0.297924	0.289461	6.50526e-07	0.99991
ECL_RS07415	ECL_01511	ECL_RS07415	-0.0346382	0.933196	0.328267	0.343769	7.31806e-07	0.99991
ECL_RS07420	ECL_01513	ECL_RS07420	-2.86172	1.47286e-13	-2.43895	1.17412e-12	-2.50887e-06	0.99991
ECL_RS07425	ECL_01514	dadX	-0.264558	0.309841	-0.288931	0.200813	3.81776e-07	0.99991
ECL_RS07430	ECL_01515	ECL_RS07430	-0.693489	0.00778444	-0.224408	0.37006	-1.41863e-05	0.684369
ECL_RS07435	ECL_01516	ldcA	-0.792531	0.000473488	-1.09032	1.04399e-07	-6.16901e-06	0.99991
ECL_RS07440	ECL_01517	emtA	-0.102541	0.738757	-0.3935	0.112229	-5.54979e-06	0.99991
ECL_RS07445	ECL_01518	ECL_RS07445	-0.27698	0.539345	0.99807	0.0246783	7.27157e-07	0.99991
ECL_RS07450	ECL_01519	ECL_RS07450	-1.61913	9.20471e-14	-1.08314	2.04684e-08	-3.56063e-06	0.99991
ECL_RS07455	ECL_01520	ECL_RS07455	0.191567	0.561481	-0.422049	0.136786	-1.40153e-06	0.99991
ECL_RS07460	ECL_01521	ECL_RS07460	-0.0274953	0.916819	1.43023	2.43788e-14	2.95452e-06	0.99991
ECL_RS07465	ECL_01522	ECL_RS07465	-2.16517	8.66055e-09	-3.79372	7.13637e-28	1.26375e-06	0.99991
ECL_RS07470	ECL_01523	ECL_RS07470	-1.0319	6.23274e-05	-0.786884	0.000706551	-4.55894e-06	0.99991
ECL_RS07475	ECL_01524	ECL_RS07475	-0.0980962	0.772359	-0.426555	0.121934	-4.62687e-06	0.99991
ECL_RS07480	ECL_01525	ECL_RS07480	0.198191	0.611211	-1.99938	4.46399e-08	4.46497e-06	0.99991
ECL_RS07485	ECL_01526	gap	0.0016038	0.998123	-0.253041	0.529635	1.72971e-06	0.99991
ECL_RS07490	ECL_01527	ECL_RS07490	-0.792578	0.0155281	-1.00914	0.000746784	-7.40989e-06	0.99991
ECL_RS07495	ECL_01528	ECL_RS07495	-1.09239	0.000217893	-0.610368	0.0217054	8.99342e-08	0.99991
ECL_RS07500	ECL_01529	ECL_RS07500	-1.18525	0.00076971	-0.910163	0.00366331	7.34386e-07	0.99991
ECL_RS07505	ECL_01530	ECL_RS07505	-1.19242	5.07443e-05	-2.50233	6.50615e-21	-2.78638e-06	0.99991
ECL_RS07510	ECL_01532	ECL_RS07510	0.210195	0.414783	0.190888	0.417076	-3.30292e-06	0.99991
ECL_RS07515	ECL_01533	tssJ	0.725344	0.000453301	0.859433	3.96496e-06	2.47679e-06	0.99991
ECL_RS07520	ECL_01534	tssK	0.404248	0.0493673	0.431482	0.0203174	2.58554e-06	0.99991
ECL_RS07525	ECL_01535	ECL_RS07525	0.323792	0.196756	0.594495	0.0060158	4.48257e-06	0.99991
ECL_RS07530	ECL_01536	tssM	0.498913	0.0455735	0.722725	0.00114273	-1.25196e-06	0.99991
ECL_RS07535	ECL_01537	tagF	0.651227	0.0266057	1.18756	7.76783e-06	4.56043e-06	0.99991
ECL_RS07540	ECL_01538	tssA	0.759214	0.00232291	1.26201	1.59165e-08	2.86179e-06	0.99991
ECL_RS07545	ECL_01539	tssB	0.908928	0.000192018	1.67789	1.91962e-14	-5.84187e-06	0.99991
ECL_RS07550	ECL_01540	tssC	0.213267	0.448628	0.752607	0.00130169	1.58935e-06	0.99991
ECL_RS07555	ECL_01541	ECL_RS07555	-0.209605	0.499815	0.997007	0.00010699	5.64775e-06	0.99991
ECL_RS07560	ECL_01542	ECL_RS07560	0.298303	0.351093	0.821982	0.00301487	-4.3815e-06	0.99991
ECL_RS07565	ECL_01543	ECL_RS07565	0.100398	0.835983	0.113288	0.814345	1.80477e-06	0.99991
ECL_RS07570	ECL_01544	tagH	1.04876	1.45422e-05	1.34951	4.59858e-10	5.55475e-06	0.99991
ECL_RS07575	ECL_01545	ECL_RS07575	0.478432	0.156005	1.58672	2.6132e-07	2.54582e-06	0.99991
ECL_RS07580	ECL_01546	ECL_RS07580	0.870728	0.00155235	1.64232	3.77664e-11	6.09209e-06	0.99991
ECL_RS07585	ECL_01547	ECL_RS07585	1.04375	0.000818779	2.27241	9.1556e-16	-2.27169e-06	0.99991
ECL_RS07590	ECL_01548	tssE	1.24848	0.00712165	2.74414	5.22073e-10	4.50675e-06	0.99991
ECL_RS07595	ECL_01549	tssF	0.0507147	0.884402	0.94832	0.0001809	-1.33195e-06	0.99991
ECL_RS07600	ECL_01550	tssG	0.397745	0.234372	1.19385	6.85083e-05	2.32659e-06	0.99991
ECL_RS07605	ECL_01551	tssH	0.157093	0.62488	0.678678	0.00946335	-2.37778e-06	0.99991
ECL_RS07610	ECL_01552	ECL_RS07610	0.39136	0.0806135	1.03101	7.45625e-08	-4.93229e-06	0.99991
ECL_RS07615	ECL_01553	ECL_RS07615	-0.401073	0.0811957	0.0237841	0.926502	7.61972e-06	0.99991
ECL_RS07620	ECL_01554	ECL_RS07620	0.199098	0.426234	0.94208	3.16061e-06	-7.11916e-06	0.99991
ECL_RS07630	ECL_01555	ECL_RS07630	-0.177862	0.588368	-0.0155633	0.964693	5.28851e-07	0.99991
ECL_RS07640	ECL_01557	ECL_RS07640	1.36384	0.00312147	2.95957	3.53476e-11	1.88377e-07	0.99991
ECL_RS07645	ECL_01558	tssI	-0.379169	0.186275	0.229702	0.392053	-4.07937e-07	0.99991
ECL_RS07655	ECL_01559	ECL_RS07655	-0.395254	0.146777	-0.447835	0.0659725	-3.14837e-06	0.99991
ECL_RS07670	ECL_01561	tssI	-0.185956	0.552328	-0.0568078	0.846105	-1.2887e-06	0.99991
ECL_RS07675	ECL_01563	ECL_RS07675	0.110054	0.83216	1.49513	0.00897587	-1.45119e-06	0.99991
ECL_RS07680	ECL_01564	ECL_RS07680	0.361184	0.347621	1.74032	1.72727e-06	-1.16639e-06	0.99991
ECL_RS07685	ECL_01565	ECL_RS07685	1.08477	0.0021819	1.577	1.19672e-06	2.2329e-06	0.99991
ECL_RS07690	ECL_01566	ECL_RS07690	1.79449	0.00113015	2.58287	9.80282e-07	3.14775e-06	0.99991
ECL_RS07695	ECL_01567	ECL_RS07695	-0.0162669	0.968114	0.0647818	0.866068	1.78697e-06	0.99991
ECL_RS07700	ECL_01568	ECL_RS07700	0.458395	0.242459	1.43982	0.000137569	1.9574e-07	0.99991
ECL_RS07705	ECL_01570	ECL_RS07705	0.715416	0.0835093	1.76225	9.97491e-06	1.9833e-06	0.99991
ECL_RS07710	ECL_01571	ECL_RS07710	-0.95569	0.0188963	-0.937933	0.0123842	-3.02573e-07	0.99991
ECL_RS07720	ECL_01572	ECL_RS07720	0.0778928	0.885466	0.731594	0.103588	1.16658e-06	0.99991
ECL_RS07730	ECL_01574	ECL_RS07730	0.575102	0.202663	0.349668	0.425148	1.40968e-06	0.99991
ECL_RS07745	ECL_01576	ECL_RS07745	0.244007	0.610979	0.574998	0.196576	-1.00073e-06	0.99991
ECL_RS07750	ECL_01577	ECL_RS07750	-0.153845	0.747556	-0.0129192	0.978038	1.44212e-08	0.99991
ECL_RS07755	ECL_01578	ECL_RS07755	-0.0988973	0.796839	-0.379298	0.201017	-4.81615e-07	0.99991
ECL_RS07760	ECL_01580	ECL_RS07760	0.747436	0.086918	0.298878	0.471143	-3.42709e-07	0.99991
ECL_RS07770	ECL_01582	ECL_RS07770	0.444246	0.322919	0.395242	0.371728	3.78493e-06	0.99991
ECL_RS07780	ECL_01583	ECL_RS07780	0.288632	0.281886	0.395406	0.0980175	4.17718e-06	0.99991
ECL_RS07800	ECL_01587	ECL_RS07800	-0.0779437	0.786165	-0.644377	0.00238173	-2.85437e-06	0.99991
ECL_RS07805	ECL_01588	ychF	-0.153961	0.492481	-0.238345	0.212809	-3.28665e-06	0.99991
ECL_RS07810	ECL_01589	pth	1.12925	8.27595e-05	0.203793	0.480082	2.25039e-06	0.99991
ECL_RS07815	ECL_01590	ychH	-2.11824	2.82552e-05	-1.18033	0.00628381	-2.55216e-06	0.99991
ECL_RS07820	ECL_01591	ECL_RS07820	-1.28784	4.6006e-07	-1.23942	6.291e-08	-3.11536e-06	0.99991
ECL_RS07825	ECL_01592	dauA	-0.664598	0.064035	-0.365491	0.274471	-1.8151e-06	0.99991
ECL_RS07830	ECL_01593	ECL_RS07830	1.52618	4.20692e-16	0.911903	8.12875e-08	0.482418	0.328439
ECL_RS07835	ECL_01594	ispE	-0.251934	0.481259	-0.829338	0.00640166	9.20369e-07	0.99991
ECL_RS07840	ECL_01595	lolB	0.358369	0.201685	0.317716	0.21948	-1.30076e-06	0.99991
ECL_RS07845	ECL_01596	hemA	0.442079	0.0707777	0.297824	0.199378	3.94878e-06	0.99991
ECL_RS07850	ECL_01597	prfA	0.239729	0.521835	0.353707	0.286534	-9.09488e-07	0.99991
ECL_RS07855	ECL_01598	prmC	0.989078	0.0462277	0.0729108	0.886365	-1.96151e-06	0.99991
ECL_RS07860	ECL_01599	ECL_RS07860	0.249407	0.501511	0.215445	0.536244	4.71168e-07	0.99991
ECL_RS07865	ECL_01600	ECL_RS07865	0.102346	0.793023	-0.172798	0.613244	2.35006e-06	0.99991
ECL_RS07870	ECL_01601	kdsA	-0.0760651	0.779204	-0.249029	0.254466	7.30427e-07	0.99991
ECL_RS07875	ECL_01602	chaA	0.0539103	0.883937	0.194455	0.508815	-2.28703e-06	0.99991
ECL_RS07880	ECL_01604	chaB	-0.570024	0.00546809	0.377599	0.0443332	8.65665e-07	0.99991
ECL_RS07885	ECL_01606	ECL_RS07885	-0.0541924	0.839064	-0.779899	6.02549e-05	-7.06389e-06	0.99991
ECL_RS07890	ECL_01607	ECL_RS07890	-1.20926	6.50619e-07	-0.311208	0.167978	-2.42904e-06	0.99991
ECL_RS07895	ECL_01608	ECL_RS07895	-0.44802	0.0634687	-0.467536	0.0316221	-5.65694e-07	0.99991
ECL_RS07900	ECL_01609	ECL_RS07900	-0.470391	0.148659	-1.35586	7.76783e-06	-1.81193e-06	0.99991
ECL_RS07905	ECL_01610	ECL_RS07905	0.838891	0.061538	-1.44229	0.00157674	1.28575e-07	0.99991
ECL_RS07910	ECL_01612	ECL_RS07910	0.0897203	0.863246	-0.053489	0.915809	2.02947e-06	0.99991
ECL_RS07925	ECL_01616	nirD	-1.0453	0.000565767	-1.67697	8.12582e-10	1.92832e-07	0.99991
ECL_RS07930	ECL_01617	ECL_RS07930	-0.422745	0.255201	-1.6635	2.29394e-06	-1.53478e-06	0.99991
ECL_RS07935	ECL_01618	ECL_RS07935	-1.0832	0.000684685	-2.24467	3.4444e-14	-3.48143e-06	0.99991
ECL_RS07940	ECL_01619	ECL_RS07940	0.838657	0.00214542	1.1538	2.24011e-06	-1.28957e-06	0.99991
ECL_RS07945	ECL_01620	narX	0.837971	0.00151718	0.228406	0.380247	9.69296e-06	0.99991
ECL_RS07950	ECL_01621	ECL_RS07950	-1.52494	7.67566e-06	-1.72304	1.13544e-08	-3.35966e-06	0.99991
ECL_RS07955	ECL_01622	ECL_RS07955	-0.979386	0.00735264	0.076738	0.842091	3.30791e-06	0.99991
ECL_RS07960	ECL_01623	narH	-0.679449	0.0431095	-0.442881	0.152723	-3.01811e-06	0.99991
ECL_RS07965	ECL_01624	narJ	1.2741	0.0111895	2.18998	1.42534e-05	1.53773	0.328439
ECL_RS07970	ECL_01625	narI	-0.107784	0.783445	0.186722	0.59082	3.43354e-06	0.99991
ECL_RS07975	ECL_01626	ECL_RS07975	-0.664278	0.127505	-1.16042	0.00810931	2.57563e-06	0.99991
ECL_RS07980	ECL_01627	ECL_RS07980	-0.92423	0.006966	-1.03204	0.0010771	-3.79882e-06	0.99991
ECL_RS07995	ECL_01628	purU	0.15617	0.569912	0.229251	0.343101	-1.70605e-06	0.99991
ECL_RS08000	ECL_01629	ECL_RS08000	0.591539	0.0577614	0.538267	0.0631393	3.58211e-06	0.99991
ECL_RS08005	ECL_01630	rssA	-1.22698	0.000478087	0.166724	0.630956	-1.89397e-06	0.99991
ECL_RS08010	ECL_01631	rssB	-0.882923	0.000390877	-0.0860928	0.746069	-9.29316e-06	0.99991
ECL_RS08015	ECL_01632	galU	0.970174	0.000900532	1.0595	6.09615e-05	7.83655e-07	0.99991
ECL_RS08020	ECL_01633	hns	0.698833	0.00345221	1.82865	7.75091e-18	2.92179e-06	0.99991
ECL_RS08025	ECL_01634	tdk	-0.969012	0.000322716	-0.338861	0.184314	-7.49902e-07	0.99991
ECL_RS08030	ECL_01635	adhE	0.315771	0.368162	1.1404	0.000279719	2.1096e-08	0.99991
ECL_RS08035	ECL_01636	ECL_RS08035	-1.15922	7.15534e-06	-0.993849	1.79423e-05	-3.94514e-06	0.99991
ECL_RS08040	ECL_01637	oppA	0.178912	0.625847	0.653395	0.0339309	2.84834e-07	0.99991
ECL_RS08045	ECL_01638	oppB	0.948172	0.00178357	1.13563	3.80169e-05	-3.21506e-06	0.99991
ECL_RS08050	ECL_01639	oppC	0.884203	0.015494	1.76666	2.03028e-07	3.15671e-06	0.99991
ECL_RS08055	ECL_01640	ECL_RS08055	1.2431	0.00120034	1.82305	2.2045e-07	-2.94815e-06	0.99991
ECL_RS08060	ECL_01641	oppF	0.447449	0.169475	1.10851	0.000193441	-2.41078e-06	0.99991
ECL_RS08065	ECL_01642	ECL_RS08065	-0.490727	0.104457	-0.0792429	0.801997	-4.21281e-06	0.99991
ECL_RS08070	ECL_01643	ECL_RS08070	0.391878	0.0586265	-0.17817	0.380348	5.15586e-06	0.99991
ECL_RS08075	ECL_01644	cls	-0.52309	0.0100136	-0.371347	0.0456152	-9.60174e-06	0.99991
ECL_RS08085	ECL_01645	leuE	-0.934288	0.00778444	-1.09154	0.000856713	3.13229e-06	0.99991
ECL_RS08090	ECL_01646	ECL_RS08090	0.379108	0.146889	-0.225334	0.37006	4.18981e-06	0.99991
ECL_RS08095	ECL_01647	tonB	-0.360052	0.139244	-0.698937	0.000973066	1.71708e-06	0.99991
ECL_RS08100	ECL_01648	yciA	-0.377192	0.0419051	-0.40061	0.0161803	-1.14441e-06	0.99991
ECL_RS08105	ECL_01649	ECL_RS08105	1.22705	0.00159941	0.726668	0.0418154	6.85414e-07	0.99991
ECL_RS08110	ECL_01650	ECL_RS08110	0.317899	0.179131	-0.647224	0.0019452	-3.13395e-06	0.99991
ECL_RS08115	ECL_01651	ECL_RS08115	-0.800269	0.130485	0.0737113	0.892569	-1.9641e-06	0.99991
ECL_RS08120	ECL_01652	ompW	-2.14011	8.08203e-17	-2.02172	8.82298e-19	-6.02714e-06	0.99991
ECL_RS08125	ECL_01653	ECL_RS08125	-0.661137	0.0352302	-0.455268	0.112673	1.44771e-06	0.99991
ECL_RS08130	ECL_01654	uspF	-2.37679	9.82536e-09	-0.767042	0.0300928	-2.78973e-06	0.99991
ECL_RS08135	ECL_01655	yedF	-0.220795	0.643415	0.0778247	0.883687	-1.73758e-06	0.99991
ECL_RS08140	ECL_01656	yedE	0.731516	0.0522031	0.56978	0.105198	-5.7816e-06	0.99991
ECL_RS08145	ECL_01657	ECL_RS08145	-0.931138	0.000802757	-0.505055	0.0492246	2.56135e-06	0.99991
ECL_RS08155	ECL_01660	ECL_RS08155	-0.859515	0.0471725	-0.917125	0.0243695	-4.56574e-06	0.99991
ECL_RS08170	ECL_01663	ECL_RS08170	-0.678547	0.00162382	-0.422243	0.0333146	-5.25947e-06	0.99991
ECL_RS08180	ECL_01664	ECL_RS08180	-0.045903	0.930753	-0.0109966	0.985633	1.90105e-06	0.99991
ECL_RS08190	ECL_01666	ECL_RS08190	-0.427889	0.369073	-0.115525	0.817083	6.69463e-07	0.99991
ECL_RS08200	ECL_01668	ECL_RS08200	0.273793	0.509578	0.360195	0.361134	-2.25587e-06	0.99991
ECL_RS08220	ECL_01672	ECL_RS08220	-0.529514	0.109281	-0.71553	0.016026	1.9514e-06	0.99991
ECL_RS08230	ECL_01674	ECL_RS08230	-1.04867	0.013709	-0.340467	0.372524	-1.76046e-06	0.99991
ECL_RS08235	ECL_01675	ECL_RS08235	-1.00108	2.20388e-06	-1.74491	2.0507e-20	4.88e-06	0.99991
ECL_RS08250	ECL_01677	ECL_RS08250	-0.244045	0.59434	-0.705138	0.200246	-6.43514e-07	0.99991
ECL_RS08255	ECL_01678	ECL_RS08255	-0.18423	0.630105	-0.21375	0.653784	3.00482e-07	0.99991
ECL_RS08260	ECL_01679	ECL_RS08260	-0.257363	0.585373	-0.335484	0.457717	-1.69174e-07	0.99991
ECL_RS08265	ECL_01680	ECL_RS08265	-0.204369	0.679716	0.0290047	0.959919	4.51136e-07	0.99991
ECL_RS08275	ECL_01682	ECL_RS08275	-0.506628	0.121995	-1.2013	5.49931e-05	-8.41829e-06	0.99991
ECL_RS08280	ECL_01683	ECL_RS08280	-0.691112	0.109344	-0.913057	0.0267998	-1.35755e-06	0.99991
ECL_RS08285	ECL_01684	ECL_RS08285	1.34369	2.05398e-06	1.729	1.55432e-11	1.15308e-06	0.99991
ECL_RS08290	ECL_01685	ECL_RS08290	-0.0823574	0.870155	-0.0433159	0.93224	7.84936e-07	0.99991
ECL_RS08295	ECL_01686	ECL_RS08295	-1.90708	0.00017352	-2.4576	9.01867e-07	5.65972e-07	0.99991
ECL_RS08305	ECL_01688	ECL_RS08305	-0.643868	0.148551	-0.932848	0.0316221	-1.80554e-06	0.99991
ECL_RS08315	ECL_01690	ECL_RS08315	-0.563757	0.0407566	-0.291073	0.270597	-4.85007e-06	0.99991
ECL_RS08325	ECL_01691	ECL_RS08325	0.390607	0.196455	-0.204471	0.487518	1.27455e-06	0.99991
ECL_RS08340	ECL_01692	ECL_RS08340	2.36497	0.00545238	1.46416	0.0415712	1.75345e-06	0.99991
ECL_RS08350	ECL_01694	ECL_RS08350	-1.92707	8.35129e-08	-1.81753	1.4175e-08	2.50353e-06	0.99991
ECL_RS08355	ECL_01696	ECL_RS08355	-0.623245	0.0113428	-0.535088	0.0175448	-4.44386e-06	0.99991
ECL_RS08365	ECL_01697	ECL_RS08365	-1.14397	0.00243905	-0.589343	0.0809671	-1.15677e-06	0.99991
ECL_RS08375	ECL_01698	ECL_RS08375	-0.830151	8.15967e-06	-0.449958	0.00839015	-5.93853e-06	0.99991
ECL_RS08380	ECL_01700	ECL_RS08380	-1.10925	0.00163899	-0.339169	0.300294	-3.59611e-06	0.99991
ECL_RS08390	ECL_01702	ECL_RS08390	-0.410132	0.181065	-0.438292	0.114195	2.7908e-06	0.99991
ECL_RS08395	ECL_01703	ECL_RS08395	-1.5944	0.000260105	-0.424791	0.231094	1.00738e-07	0.99991
ECL_RS08400	ECL_01704	ECL_RS08400	0.169227	0.638935	-0.229457	0.578165	-4.85659e-07	0.99991
ECL_RS08405	ECL_01705	ECL_RS08405	-0.274289	0.572335	-0.184352	0.716232	5.82084e-07	0.99991
ECL_RS08410	ECL_01706	ECL_RS08410	-0.262229	0.436192	-0.146404	0.714517	-7.65971e-07	0.99991
ECL_RS08415	ECL_01707	ECL_RS08415	-0.280374	0.541458	0.0565478	0.906852	-1.82655e-06	0.99991
ECL_RS08430	ECL_01710	ECL_RS08430	-1.40774	0.00384294	-2.13525	4.48017e-06	-2.65802e-06	0.99991
ECL_RS08435	ECL_01711	ECL_RS08435	-1.50231	0.000203453	-1.35682	0.000206969	-5.01928e-07	0.99991
ECL_RS08440	ECL_01712	ECL_RS08440	0.0830842	0.859859	-0.960965	0.109677	5.33247e-07	0.99991
ECL_RS08445	ECL_01713	ECL_RS08445	-0.370143	0.416226	-0.199446	0.657046	3.01186e-07	0.99991
ECL_RS08450	ECL_01714	ECL_RS08450	-1.10963	9.83709e-06	-0.410731	0.0808009	-2.27148e-06	0.99991
ECL_RS08455	ECL_01715	ECL_RS08455	-1.42276	0.000227729	-1.75949	6.54593e-07	-3.28971e-07	0.99991
ECL_RS08460	ECL_01716	ECL_RS08460	-0.800671	0.0279757	-0.575666	0.0876446	-4.90108e-06	0.99991
ECL_RS08470	ECL_01718	ECL_RS08470	-1.41384	3.75173e-05	-0.901902	0.00322517	-3.83303e-06	0.99991
ECL_RS08475	ECL_01719	ECL_RS08475	-0.567089	0.170875	-0.95772	0.0163032	4.70368e-07	0.99991
ECL_RS08480	ECL_01720	ECL_RS08480	-0.855647	0.022865	-1.38039	0.000105591	9.65818e-09	0.999929
ECL_RS08490	ECL_01721	ECL_RS08490	-0.0608204	0.866614	-0.313091	0.266869	5.51721e-07	0.99991
ECL_RS08495	ECL_01722	ECL_RS08495	-0.467421	0.30707	-0.797138	0.114775	-8.75344e-07	0.99991
ECL_RS08510	ECL_01725	trpA	0.5903	0.0762423	1.06403	0.000467066	3.00247e-06	0.99991
ECL_RS08515	ECL_01726	trpB	2.00975	8.56419e-05	2.26428	1.24024e-06	2.50071e-06	0.99991
ECL_RS08520	ECL_01727	trpCF	1.52406	0.00159233	1.67776	0.000159754	8.18945e-07	0.99991
ECL_RS08525	ECL_01728	trpD	1.57179	0.0141757	1.19244	0.0282663	1.05465e-06	0.99991
ECL_RS08540	ECL_01731	yciV	-0.223924	0.404962	-0.390495	0.0855275	4.60002e-06	0.99991
ECL_RS08545	ECL_01732	ECL_RS08545	-0.894394	0.000674703	-0.253894	0.315612	-4.68875e-06	0.99991
ECL_RS08550	ECL_01733	rluB	0.18544	0.640464	-0.935725	0.00652887	-4.80152e-07	0.99991
ECL_RS08555	ECL_01734	cobO	0.902019	0.0239323	1.62011	2.06675e-05	-1.5517e-06	0.99991
ECL_RS08560	ECL_01735	ECL_RS08560	1.19084	1.5304e-05	0.828322	0.00103079	-1.21742e-06	0.99991
ECL_RS08565	ECL_01736	sohB	-0.0822965	0.70854	-0.138458	0.457108	4.28486e-06	0.99991
ECL_RS08570	ECL_01737	ECL_RS08570	-0.0680338	0.836246	-0.275377	0.304447	1.51962e-06	0.99991
ECL_RS08575	ECL_01738	topA	-0.0574152	0.846366	0.190611	0.397593	1.01976e-07	0.99991
ECL_RS08580	ECL_01739	cysB	0.685806	0.0124337	0.121099	0.664192	-1.27152e-06	0.99991
ECL_RS08585	ECL_01740	ECL_RS08585	-0.0498684	0.874979	2.17454	2.95479e-20	-2.24255e-06	0.99991
ECL_RS08590	ECL_01743	acnA	-0.294496	0.190094	0.0644975	0.778388	-5.22031e-06	0.99991
ECL_RS08595	ECL_01744	ribA	-0.994418	0.000715804	-0.873887	0.000957812	-1.78376e-06	0.99991
ECL_RS08600	ECL_01745	pgpB	-0.575983	0.0208889	-1.34721	1.5668e-09	-2.78364e-06	0.99991
ECL_RS08605	ECL_01746	ECL_RS08605	0.586957	0.00517562	0.0507754	0.834285	1.94873e-06	0.99991
ECL_RS08610	ECL_01747	lapB	0.17341	0.523036	-0.487276	0.033152	3.28333e-06	0.99991
ECL_RS08615	ECL_01748	pyrF	1.09206	9.20757e-06	0.441507	0.0594078	5.12442e-06	0.99991
ECL_RS08620	ECL_01749	yciH	-0.223022	0.606127	0.084225	0.856729	-2.15922e-06	0.99991
ECL_RS08625	ECL_01750	osmB	-0.752888	0.00131113	-0.246021	0.279729	5.52954e-06	0.99991
ECL_RS08630	ECL_01751	ECL_RS08630	1.8434	2.1151e-06	1.38885	7.33079e-05	3.63085e-06	0.99991
ECL_RS08635	ECL_01752	ECL_RS08635	2.04013	6.45438e-09	1.25122	7.7686e-05	5.24372e-06	0.99991
ECL_RS08640	ECL_01753	ECL_RS08640	-1.11415	8.43954e-05	-0.710112	0.00558482	-5.83349e-07	0.99991
ECL_RS08645	ECL_01754	pdeR	-1.56867	8.22124e-12	-0.645332	0.00191066	-1.48977e-06	0.99991
ECL_RS08650	ECL_01755	ECL_RS08650	0.845417	0.00083053	0.197653	0.433491	4.39996e-06	0.99991
ECL_RS08655	ECL_01756	ECL_RS08655	2.48462	1.34986e-05	2.08465	6.75656e-05	2.06412e-06	0.99991
ECL_RS08660	ECL_01757	fabI	-0.252847	0.442902	0.0246641	0.945301	-1.78923e-06	0.99991
ECL_RS08665	ECL_01758	ECL_RS08665	-0.574267	0.064247	-1.4058	7.27585e-07	-1.51346e-06	0.99991
ECL_RS08670	ECL_01759	ECL_RS08670	-0.326299	0.488365	-0.3683	0.446237	-1.13542e-06	0.99991
ECL_RS08680	ECL_01761	ECL_RS08680	0.0437165	0.917093	-1.43234	3.61294e-05	-1.57231e-06	0.99991
ECL_RS08685	ECL_01762	ECL_RS08685	-0.846982	0.00147056	-1.44304	2.80744e-09	-3.21392e-06	0.99991
ECL_RS08690	ECL_01763	ECL_RS08690	-0.529186	0.239198	-0.0567965	0.902218	2.23678e-07	0.99991
ECL_RS08695	ECL_01764	ECL_RS08695	-0.5859	0.0594982	-0.476686	0.0962605	5.56583e-07	0.99991
ECL_RS08700	ECL_01765	ECL_RS08700	-0.2889	0.456258	-1.0373	0.00452071	-1.2925e-06	0.99991
ECL_RS08705	ECL_01766	sapF	0.90261	0.0321455	1.7976	1.34618e-05	2.16912e-06	0.99991
ECL_RS08710	ECL_01767	sapD	2.08813	3.87634e-05	2.89706	4.54589e-10	9.71996e-07	0.99991
ECL_RS08715	ECL_01768	sapC	1.19403	0.00659855	1.9603	2.56506e-06	9.14306e-07	0.99991
ECL_RS08720	ECL_01769	sapB	0.77209	0.0333798	1.14297	0.000670254	-3.51637e-07	0.99991
ECL_RS08725	ECL_01770	sapA	-1.12309	1.10283e-05	-0.824423	0.000346107	-4.78897e-06	0.99991
ECL_RS08730	ECL_01771	ECL_RS08730	0.268138	0.388045	-0.666158	0.0149791	5.65893e-06	0.99991
ECL_RS08735	ECL_01772	ECL_RS08735	-0.682038	0.141527	-1.09394	0.0192631	9.32537e-07	0.99991
ECL_RS08740	ECL_01773	ECL_RS08740	-0.300001	0.383679	0.00272895	0.994314	1.00276e-07	0.99991
ECL_RS08745	ECL_01774	ECL_RS08745	-0.474622	0.0825215	-0.589023	0.0176279	-2.75857e-06	0.99991
ECL_RS08750	ECL_01775	pspF	-1.66796	6.13089e-06	-2.17942	1.38074e-10	-9.02166e-07	0.99991
ECL_RS08755	ECL_01776	pspA	-1.79153	1.16111e-05	-1.70228	3.96496e-06	2.37822e-06	0.99991
ECL_RS08760	ECL_01777	pspB	-1.25503	3.91585e-05	-0.884452	0.00122714	1.34943e-06	0.99991
ECL_RS08765	ECL_01778	pspC	-1.12016	0.0056781	-0.907761	0.0142091	1.5253e-06	0.99991
ECL_RS08770	ECL_01779	pspD	-1.27596	0.000531618	-1.13349	0.000682815	1.59236e-06	0.99991
ECL_RS08775	ECL_01780	ECL_RS08775	0.00423569	0.999407	0.757519	0.0206212	5.72947e-06	0.99991
ECL_RS08780	ECL_01781	ECL_RS08780	-0.429861	0.361263	-0.00884141	0.996104	-2.19848e-06	0.99991
ECL_RS08785	ECL_01782	ECL_RS08785	-0.459719	0.329052	-0.406025	0.401555	-2.50886e-06	0.99991
ECL_RS08790	ECL_01783	ECL_RS08790	-1.08747	0.0525743	-0.321048	0.511689	-1.0699e-06	0.99991
ECL_RS08795	ECL_01784	ECL_RS08795	-0.817233	0.115517	-0.210768	0.663504	-6.12978e-07	0.99991
ECL_RS08800	ECL_01785	ECL_RS08800	-0.800443	0.115337	-0.40223	0.39339	-2.00617e-06	0.99991
ECL_RS08805	ECL_01786	ECL_RS08805	-0.579825	0.219895	0.107111	0.832391	2.43805e-06	0.99991
ECL_RS08810	ECL_01787	ECL_RS08810	-0.946362	0.00742576	-0.288293	0.380869	-6.12815e-06	0.99991
ECL_RS08820	ECL_01789	ECL_RS08820	-0.655055	0.0802386	-0.92882	0.00797439	2.83187e-07	0.99991
ECL_RS08825	ECL_01790	ECL_RS08825	-0.887777	0.00858999	-0.622365	0.0439798	-6.57734e-07	0.99991
ECL_RS08830	ECL_01791	ECL_RS08830	1.38478	5.28552e-05	1.79303	8.52922e-09	9.88758e-07	0.99991
ECL_RS08835	ECL_01792	ECL_RS08835	-0.0132728	0.967544	0.0139715	0.947762	9.81346e-07	0.99991
ECL_RS08840	ECL_01793	ECL_RS08840	0.10392	0.814417	0.333665	0.404845	8.73146e-08	0.99991
ECL_RS08845	ECL_01794	tyrR	-0.29941	0.170284	-0.287785	0.142054	-8.3458e-06	0.99991
ECL_RS08850	ECL_01795	ECL_RS08850	-0.80233	0.0265373	-1.11214	0.000963562	1.75604e-06	0.99991
ECL_RS08855	ECL_01796	tpx	0.860794	1.59778e-05	0.786337	1.10244e-05	1.70684e-06	0.99991
ECL_RS08860	ECL_01797	ycjG	-0.390139	0.147062	-0.615733	0.00974658	-8.3419e-08	0.99991
ECL_RS08865	ECL_01798	mpaA	0.155838	0.698347	1.1852	0.000281323	3.6696e-06	0.99991
ECL_RS08870	ECL_01799	ECL_RS08870	-0.629937	0.00687928	-0.0468117	0.862317	-5.02284e-06	0.99991
ECL_RS08875	ECL_01801	tssB	0.790887	0.13789	0.456986	0.339325	-3.82629e-08	0.99991
ECL_RS08880	ECL_01802	tssC	-0.608271	0.182427	-1.06828	0.0190174	5.59589e-07	0.99991
ECL_RS08885	ECL_01803	tssK	-0.349861	0.427104	-0.349241	0.484489	-1.17469e-07	0.99991
ECL_RS08890	ECL_01804	ECL_RS08890	-0.554225	0.105884	-6.03586	0.00263971	-6.4631e-07	0.99991
ECL_RS08895	ECL_01805	ECL_RS08895	-1.51685	0.0269685	-0.616353	0.216208	-1.58643e-06	0.99991
ECL_RS08900	ECL_01806	tssH	-0.488963	0.288932	-1.47639	0.00429316	1.11814e-07	0.99991
ECL_RS08920	ECL_01810	ECL_RS08920	-0.559771	0.205233	0.308619	0.474833	-1.92189e-06	0.99991
ECL_RS08925	ECL_01811	ECL_RS08925	0.69945	0.168601	0.417333	0.405272	2.37764e-06	0.99991
ECL_RS08930	ECL_01812	ECL_RS08930	-0.301647	0.516543	-0.085545	0.864793	1.72417e-06	0.99991
ECL_RS08935	ECL_01813	ECL_RS08935	-0.993211	0.00535568	-0.85686	0.00739496	2.20308e-06	0.99991
ECL_RS08940	ECL_01814	tssA	-1.25968	0.000454062	-1.63269	6.32393e-07	-1.75618e-06	0.99991
ECL_RS08945	ECL_01815	ECL_RS08945	-1.00226	0.00896713	-0.498703	0.160933	9.48938e-07	0.99991
ECL_RS08950	ECL_01816	ECL_RS08950	-0.3372	0.21343	-0.67212	0.00485144	-2.0813e-06	0.99991
ECL_RS08955	ECL_01817	tssF	-1.32495	4.91858e-06	-2.1992	3.98392e-16	-4.98323e-06	0.99991
ECL_RS08960	ECL_01818	tssG	-0.383835	0.199259	-1.47959	1.31414e-07	3.94606e-06	0.99991
ECL_RS08965	ECL_01819	tssJ	-0.063515	0.899923	0.227009	0.632358	2.3311e-06	0.99991
ECL_RS08970	ECL_01820	tssE	-1.56563	0.00543384	-0.734081	0.114542	-2.13564e-06	0.99991
ECL_RS08975	ECL_01821	ECL_RS08975	0.0471592	0.920054	-1.18978	0.00400416	-4.79224e-07	0.99991
ECL_RS08980	ECL_01822	ECL_RS08980	-0.400319	0.132778	-0.112366	0.672668	-1.24907e-05	0.99991
ECL_RS08985	ECL_01823	ECL_RS08985	-1.22825	2.20117e-07	-0.0438842	0.868432	-4.65779e-06	0.99991
ECL_RS08990	ECL_01824	ecr	0.0178274	0.969039	-0.53206	0.12658	8.26215e-07	0.99991
ECL_RS08995	ECL_01825	ECL_RS08995	-0.17684	0.504986	0.552927	0.0106392	-3.97999e-07	0.99991
ECL_RS09000	ECL_01826	ECL_RS09000	0.394841	0.121483	0.634351	0.00455663	8.3433e-07	0.99991
ECL_RS09005	ECL_01827	ECL_RS09005	-0.305456	0.382295	1.01445	0.001054	-3.87312e-06	0.99991
ECL_RS09010	ECL_01828	zntB	-1.25837	0.000771763	-0.160424	0.657385	-1.58865e-06	0.99991
ECL_RS09015	ECL_01829	dbpA	1.49784	7.44239e-08	1.74552	3.19518e-12	8.51961e-06	0.99991
ECL_RS09020	ECL_01830	ttcA	1.46973	4.31603e-07	-0.911921	0.000563655	3.47824e-06	0.99991
ECL_RS09030	ECL_01832	msbA	3.26245	4.4552e-18	-0.547235	0.0993779	5.87078e-07	0.99991
ECL_RS09035	ECL_01833	ECL_RS09035	3.57745	6.43701e-14	0.353143	0.393675	7.71535e-07	0.99991
ECL_RS09040	ECL_01834	ECL_RS09040	1.95893	3.83369e-06	0.389467	0.309551	3.5504e-06	0.99991
ECL_RS09045	ECL_01835	ECL_RS09045	-0.821588	0.000376914	0.703725	0.000694475	8.01013e-07	0.99991
ECL_RS09050	ECL_01836	ECL_RS09050	-1.11703	3.2933e-06	0.425174	0.0569111	-5.39516e-06	0.99991
ECL_RS09055	ECL_01838	ECL_RS09055	-1.88864	1.23226e-14	-2.18748	3.63858e-23	-1.0303e-06	0.99991
ECL_RS09060	ECL_01839	nifJ	-0.313009	0.322616	0.419189	0.137865	-1.52072e-06	0.99991
ECL_RS09065	ECL_01840	ECL_RS09065	-0.371187	0.0949148	-0.275329	0.179248	9.81993e-07	0.99991
ECL_RS09070	ECL_01841	ECL_RS09070	0.381645	0.235054	0.209025	0.499643	-1.44185e-06	0.99991
ECL_RS09075	ECL_01842	hslJ	0.0220174	0.946074	-0.739325	0.00558482	1.24569e-06	0.99991
ECL_RS09080	ECL_01843	ECL_RS09080	-1.93421	2.22459e-07	-2.0162	2.1719e-09	-1.54298e-06	0.99991
ECL_RS09085	ECL_01844	cydB	-2.07561	2.39888e-06	-1.53335	5.81789e-05	-5.95189e-07	0.99991
ECL_RS09090	ECL_01845	ECL_RS09090	-0.166635	0.657956	-1.40082	2.68679e-05	1.82281e-06	0.99991
ECL_RS09095	ECL_01846	ECL_RS09095	3.17882	2.31466e-14	0.231537	0.541185	6.34711e-06	0.99991
ECL_RS09100	ECL_01847	ECL_RS09100	0.832059	0.00383113	-0.533461	0.0433529	2.91227e-06	0.99991
ECL_RS09105	ECL_01848	ECL_RS09105	-1.92057	1.90275e-09	0.637097	0.025164	9.16864e-07	0.99991
ECL_RS09115	ECL_01851	ECL_RS09115	-0.381757	0.322306	1.83184	7.97477e-08	3.83987e-06	0.99991
ECL_RS09120	ECL_01852	ECL_RS09120	-0.514352	0.160834	1.61604	1.66186e-06	5.79361e-07	0.99991
ECL_RS09125	ECL_01853	patD	-0.716338	0.045412	1.54223	8.83251e-07	-3.82927e-06	0.99991
ECL_RS09135	ECL_01854	ECL_RS09135	2.84887	1.72336e-17	-0.128891	0.709093	6.05912e-06	0.99991
ECL_RS09140	ECL_01855	ECL_RS09140	0.220101	0.569912	-1.22598	0.000279785	-3.81832e-07	0.99991
ECL_RS09145	ECL_01856	ECL_RS09145	0.833776	0.0247166	0.955823	0.00559485	3.07302e-06	0.99991
ECL_RS09150	ECL_01857	ECL_RS09150	0.576967	0.0537266	0.377753	0.183478	1.43135e-06	0.99991
ECL_RS09155	ECL_01858	ECL_RS09155	-0.129378	0.772377	-0.42196	0.316481	-2.22105e-06	0.99991
ECL_RS09165	ECL_01861	ECL_RS09165	0.520116	0.147111	0.0425309	0.916154	5.41285e-06	0.99991
ECL_RS09170	ECL_01862	ECL_RS09170	-1.49298	0.00346908	-0.506117	0.227042	7.14426e-08	0.99991
ECL_RS09175	ECL_01863	ECL_RS09175	-1.33096	5.5103e-05	-1.11808	0.000121658	-5.70144e-06	0.99991
ECL_RS09180	ECL_01864	ECL_RS09180	-0.512719	0.0367491	-0.672792	0.00207554	3.95663e-07	0.99991
ECL_RS09185	ECL_01865	ECL_RS09185	-0.878436	0.00548425	-0.80294	0.00514456	-6.79878e-07	0.99991
ECL_RS09190	ECL_01866	ECL_RS09190	-0.756172	0.00226215	0.739975	0.00100191	-1.19066e-07	0.99991
ECL_RS09195	ECL_01867	ECL_RS09195	-0.211145	0.36848	-0.00760629	0.978999	-5.47296e-06	0.99991
ECL_RS09200	ECL_01868	ECL_RS09200	-0.0915409	0.796839	-0.877816	0.00177937	-9.32967e-08	0.99991
ECL_RS09205	ECL_01869	ansP	1.48035	0.000129434	0.143084	0.70319	2.35371e-07	0.99991
ECL_RS09210	ECL_01870	ECL_RS09210	-0.450941	0.048517	-0.556856	0.00767061	-4.8326e-06	0.99991
ECL_RS09215	ECL_01871	ECL_RS09215	-0.644495	0.0409168	-2.00844	2.03313e-11	5.495e-08	0.99991
ECL_RS09220	ECL_01872	ECL_RS09220	-0.599163	0.18892	-0.719225	0.109182	-2.1456e-06	0.99991
ECL_RS09225	ECL_01873	ECL_RS09225	-0.790787	0.101831	-1.31674	0.0165586	-2.20452e-06	0.99991
ECL_RS09230	ECL_01874	ECL_RS09230	-0.0498779	0.912291	0.00186712	0.997033	1.28049e-06	0.99991
ECL_RS09235	ECL_01875	ECL_RS09235	-0.033088	0.931379	0.278433	0.616418	7.7661e-08	0.99991
ECL_RS09240	ECL_01876	ECL_RS09240	0.213945	0.661011	-0.00993952	0.986176	1.3726e-06	0.99991
ECL_RS09245	ECL_01877	ECL_RS09245	-0.156336	0.755662	0.089839	0.864709	9.53001e-07	0.99991
ECL_RS09250	ECL_01878	ECL_RS09250	-0.508856	0.202623	-0.807543	0.028771	6.54312e-07	0.99991
ECL_RS09255	ECL_01879	ECL_RS09255	-0.763775	0.00198789	0.0541437	0.843885	1.65289e-06	0.99991
ECL_RS09260	ECL_01880	pptA	0.927141	0.0188963	1.92055	2.2043e-07	2.54158e-06	0.99991
ECL_RS09265	ECL_01881	ECL_RS09265	1.46329	1.2705e-05	-0.216824	0.502017	7.92294e-07	0.99991
ECL_RS09270	ECL_01882	ECL_RS09270	-1.16491	0.00670838	0.00883321	0.986879	5.15118e-07	0.99991
ECL_RS09275	ECL_01883	ECL_RS09275	-1.71294	9.16608e-05	-0.789705	0.0357721	3.39779e-07	0.99991
ECL_RS09280	ECL_01884	ECL_RS09280	-0.283986	0.301925	0.102717	0.704829	-7.7722e-06	0.99991
ECL_RS09285	ECL_01885	ECL_RS09285	-0.445891	0.153433	-0.283701	0.32466	5.04159e-07	0.99991
ECL_RS09290	ECL_01886	fusA	-0.792694	6.7786e-05	-0.551874	0.00228211	5.95227e-07	0.99991
ECL_RS09295	ECL_01887	ECL_RS09295	-0.504081	0.00159843	-0.0584279	0.73492	-3.71017e-06	0.99991
ECL_RS09300	ECL_01888	nhoA	-0.792702	0.00027327	0.0276796	0.910416	5.25972e-06	0.99991
ECL_RS09305	ECL_01889	ECL_RS09305	-1.17606	1.9399e-08	-0.42047	0.0281864	-4.30096e-06	0.99991
ECL_RS09310	ECL_01890	narI	1.76795	0.000203052	3.53623	2.59554e-15	-2.13999e-06	0.99991
ECL_RS09315	ECL_01891	narW	1.24651	0.00531151	3.24473	3.41972e-14	3.16006e-06	0.99991
ECL_RS09320	ECL_01892	narH	1.30474	0.00085045	3.1494	3.03007e-18	1.66428e-06	0.99991
ECL_RS09325	ECL_01893	ECL_RS09325	2.145	6.67493e-06	4.04518	1.98773e-20	2.62671e-06	0.99991
ECL_RS09330	ECL_01894	ECL_RS09330	-0.0270376	0.937668	0.314239	0.236849	-2.09012e-06	0.99991
ECL_RS09335	ECL_01895	ECL_RS09335	-0.70726	0.0602197	-0.936171	0.007805	-2.11953e-06	0.99991
ECL_RS09340	ECL_01896	ECL_RS09340	-0.651377	0.0279757	-1.49675	1.9498e-08	-3.79497e-06	0.99991
ECL_RS09345	ECL_01897	ECL_RS09345	-1.85759	1.90093e-16	-1.82461	4.31195e-19	-2.39534e-06	0.99991
ECL_RS09350	ECL_01898	ECL_RS09350	0.329641	0.281886	0.241069	0.402347	1.68757e-06	0.99991
ECL_RS09355	ECL_01900	ECL_RS09355	-0.425366	0.268992	-1.31381	0.000367942	-1.94766e-06	0.99991
ECL_RS09360	ECL_01902	fdnG	-0.723723	0.0995609	-1.21498	0.00550529	5.12876e-07	0.99991
ECL_RS09365	ECL_01903	fdxH	-0.679763	0.16746	-1.36384	0.0111454	-1.47696e-07	0.99991
ECL_RS09370	ECL_01904	fdnI	-1.30663	0.000541224	-1.26419	0.0002217	-1.54407e-06	0.99991
ECL_RS09375	ECL_01905	ECL_RS09375	0.076069	0.868844	2.69331	1.05632e-11	3.72413e-07	0.99991
ECL_RS09385	ECL_01906	ppk2	-1.03408	3.42262e-06	1.11294	1.01367e-08	3.33774e-06	0.99991
ECL_RS09390	ECL_01907	araJ	-0.144556	0.756498	-0.68177	0.105185	1.90286e-06	0.99991
ECL_RS09395	ECL_01908	adhP	-1.10593	5.04046e-05	-1.15029	2.56506e-06	-1.40953e-06	0.99991
ECL_RS09400	ECL_01909	ECL_RS09400	0.374934	0.180258	0.241617	0.373556	5.4977e-06	0.99991
ECL_RS09405	ECL_01910	ECL_RS09405	1.39483	4.10229e-09	0.411548	0.0629096	5.63703e-06	0.99991
ECL_RS09410	ECL_01911	sra	0.159051	0.628467	1.13385	2.18896e-05	2.39167e-06	0.99991
ECL_RS09415	ECL_01912	bdm	1.91656	8.13575e-06	0.885759	0.0183463	5.04825e-06	0.99991
ECL_RS09420	ECL_01913	ECL_RS09420	-1.81748	1.04141e-05	-1.41224	9.92177e-05	-1.38858e-07	0.99991
ECL_RS09425	ECL_01914	ECL_RS09425	-0.188577	0.68097	-1.53388	0.00173116	-3.75509e-06	0.99991
ECL_RS09430	ECL_01915	ECL_RS09430	-0.737681	0.000321954	0.0396913	0.866707	-1.87893e-07	0.99991
ECL_RS09435	ECL_01916	ECL_RS09435	-0.490695	0.115193	-0.695013	0.013268	-1.52446e-06	0.99991
ECL_RS09440	ECL_01917	ECL_RS09440	0.0344605	0.931379	-0.071999	0.838407	3.1789e-06	0.99991
ECL_RS09445	ECL_01918	ECL_RS09445	-0.354518	0.365147	0.820116	0.0173786	-2.74253e-06	0.99991
ECL_RS09450	ECL_01919	ECL_RS09450	0.954944	0.00520556	1.89147	9.61175e-10	7.18625e-06	0.99991
ECL_RS09455	ECL_01920	ECL_RS09455	0.600796	0.148173	1.6497	3.17836e-05	3.84118e-06	0.99991
ECL_RS09460	ECL_01921	ECL_RS09460	-0.307582	0.473907	1.58194	0.00010968	-2.79442e-06	0.99991
ECL_RS09465	ECL_01922	ECL_RS09465	0.596193	0.148659	2.06449	5.33764e-07	-5.26737e-07	0.99991
ECL_RS09470	ECL_01923	ddpX	0.238419	0.604831	0.731319	0.102421	-9.89875e-07	0.99991
ECL_RS09475	ECL_01924	ECL_RS09475	-1.98352	1.12043e-10	-0.857549	0.00143767	-4.29776e-06	0.99991
ECL_RS09480	ECL_01926	ECL_RS09480	-0.0822482	0.769301	-0.0965527	0.693562	-7.05154e-07	0.99991
ECL_RS09490	ECL_01929	ECL_RS09490	3.6124	2.91678e-17	-2.05618	2.22955e-06	3.80872e-06	0.99991
ECL_RS09495	ECL_01930	ECL_RS09495	5.26023	2.84431e-31	-1.42628	0.000363287	1.05417e-06	0.99991
ECL_RS09500	ECL_01931	ECL_RS09500	4.50515	3.74389e-56	-0.162997	0.558098	7.89075e-07	0.99991
ECL_RS09505	ECL_01932	ECL_RS09505	2.19957	8.41592e-09	-0.947115	0.00491106	7.66114e-07	0.99991
ECL_RS09510	ECL_01933	ECL_RS09510	0.778165	0.00942075	-0.331017	0.249228	-1.62575e-06	0.99991
ECL_RS09515	ECL_01934	ECL_RS09515	-0.268205	0.450491	-0.214945	0.507215	5.24883e-06	0.99991
ECL_RS09520	ECL_01936	ECL_RS09520	0.120786	0.788501	-0.115722	0.788692	-5.43211e-07	0.99991
ECL_RS09525	ECL_01937	ECL_RS09525	-0.958771	0.00458751	-0.263626	0.405272	1.88176e-06	0.99991
ECL_RS09530	ECL_01938	ECL_RS09530	0.0978677	0.707577	-0.309521	0.203695	-2.19857e-06	0.99991
ECL_RS09535	ECL_01939	ECL_RS09535	-0.90834	0.0153411	-1.36148	9.31474e-05	3.67467e-06	0.99991
ECL_RS09540	ECL_01940	ECL_RS09540	-1.44744	0.000101383	-1.87387	9.30688e-08	-3.72475e-06	0.99991
ECL_RS09545	ECL_01941	dsbG	-1.11182	0.000379308	-1.36445	1.63196e-06	-3.92186e-06	0.99991
ECL_RS09550	ECL_01942	ECL_RS09550	-0.259766	0.409121	-0.402119	0.14926	2.97777e-06	0.99991
ECL_RS09555	ECL_01943	ECL_RS09555	0.366808	0.321079	-0.438269	0.204266	-1.56265e-06	0.99991
ECL_RS09560	ECL_01944	ECL_RS09560	-0.413107	0.387142	-1.40592	0.0165126	-1.34659e-06	0.99991
ECL_RS09565	ECL_01945	ECL_RS09565	-0.324515	0.348759	-0.0781367	0.817126	1.74453e-06	0.99991
ECL_RS09570	ECL_01946	ECL_RS09570	0.00855039	0.981712	-0.034263	0.916649	3.23116e-06	0.99991
ECL_RS09575	ECL_01947	ECL_RS09575	0.158808	0.5713	0.516057	0.0236728	1.07433e-05	0.99991
ECL_RS09580	ECL_01948	ECL_RS09580	-0.271548	0.466908	-0.447315	0.187267	-3.76691e-06	0.99991
ECL_RS09585	ECL_01949	treZ	-0.592726	0.00948944	-0.0707111	0.772586	-2.53949e-06	0.99991
ECL_RS09590	ECL_01950	treY	0.978416	0.015494	2.01218	2.03632e-07	1.07497e-06	0.99991
ECL_RS09595	ECL_01951	glgX	0.500947	0.0661738	1.55176	2.03976e-10	6.63627e-06	0.99991
ECL_RS09600	ECL_01952	ECL_RS09600	0.1751	0.694038	-0.234176	0.549679	-6.94114e-07	0.99991
ECL_RS09605	ECL_01953	ECL_RS09605	-0.625611	0.0949878	-0.523298	0.129267	-5.66118e-06	0.99991
ECL_RS09610	ECL_01954	ECL_RS09610	0.480118	0.281886	0.254475	0.564571	1.61925e-06	0.99991
ECL_RS09615	ECL_01955	ECL_RS09615	0.917613	0.0422475	0.478929	0.241246	5.12324e-08	0.99991
ECL_RS09620	ECL_01956	ECL_RS09620	-0.300308	0.404858	-0.421531	0.198564	3.21885e-06	0.99991
ECL_RS09625	ECL_01957	ECL_RS09625	-0.00561517	0.985142	-0.152505	0.556266	-1.33212e-06	0.99991
ECL_RS09630	ECL_01958	ECL_RS09630	-0.195303	0.573529	0.612539	0.0345862	-2.67197e-06	0.99991
ECL_RS09635	ECL_01959	ECL_RS09635	-0.500099	0.154622	-0.608144	0.0648226	-3.80279e-06	0.99991
ECL_RS09640	ECL_01960	ECL_RS09640	-0.760595	0.0995609	-0.861369	0.0476149	-3.75704e-07	0.99991
ECL_RS09650	ECL_01962	ECL_RS09650	-0.866908	0.0536499	-1.5243	0.00105409	4.00315e-06	0.99991
ECL_RS09655	ECL_01963	ECL_RS09655	-1.35756	0.000132436	-1.36874	1.7045e-05	-2.38021e-07	0.99991
ECL_RS09660	ECL_01964	ECL_RS09660	-1.15979	0.000180405	-1.53328	5.86417e-08	-6.1546e-06	0.99991
ECL_RS27485	ECL_01965	ECL_RS27485	-0.273685	0.340482	0.404083	0.1035	-1.96491e-06	0.99991
ECL_RS09665	ECL_01966	ECL_RS09665	0.18646	0.435031	-0.436284	0.0317165	-1.9522e-06	0.99991
ECL_RS09670	ECL_01967	chrA	-0.349834	0.212509	0.0283558	0.93369	-2.80873e-06	0.99991
ECL_RS09675	ECL_01968	ECL_RS09675	1.95975	1.8108e-17	-1.71853	3.36146e-16	4.62452e-06	0.99991
ECL_RS09680	ECL_01969	ECL_RS09680	0.798777	0.00213263	-0.133543	0.616244	4.0136e-06	0.99991
ECL_RS09685	ECL_01970	ECL_RS09685	-1.0076	1.14932e-06	-0.410756	0.0336474	-7.44491e-06	0.99991
ECL_RS09690	ECL_01971	ECL_RS09690	-0.128667	0.787888	-0.216671	0.649765	-6.43043e-08	0.99991
ECL_RS09695	ECL_01972	ECL_RS09695	1.84148	1.16041e-06	0.877304	0.00956718	3.21827e-06	0.99991
ECL_RS09700	ECL_01973	ECL_RS09700	-1.50629	0.00059371	-0.71538	0.0609478	-2.0836e-06	0.99991
ECL_RS09705	ECL_01974	tam	-0.310743	0.190144	0.306063	0.149859	3.66172e-06	0.99991
ECL_RS09710	ECL_01975	ECL_RS09710	-0.647511	0.0225971	-0.945134	0.000201227	-1.06885e-06	0.99991
ECL_RS09715	ECL_01976	ECL_RS09715	-0.0595974	0.878567	0.698267	0.0228926	1.13274e-06	0.99991
ECL_RS09720	ECL_01977	ECL_RS09720	-1.62569	1.01086e-08	-0.59377	0.0193146	2.38609e-06	0.99991
ECL_RS09725	ECL_01978	ECL_RS09725	0.0938731	0.847116	-1.06684	0.0407289	5.18839e-07	0.99991
ECL_RS09730	ECL_01979	ECL_RS09730	-0.126791	0.784584	0.145237	0.753326	-9.99333e-07	0.99991
ECL_RS09735	ECL_01980	ECL_RS09735	0.5416	0.219652	0.545956	0.203323	2.70591e-06	0.99991
ECL_RS09740	ECL_01981	ECL_RS09740	0.103353	0.822491	0.29836	0.46631	-5.69496e-07	0.99991
ECL_RS09745	ECL_01982	ECL_RS09745	-0.559902	0.0299944	-0.898754	9.47126e-05	4.39168e-06	0.99991
ECL_RS09750	ECL_01983	ECL_RS09750	0.179017	0.56142	-1.30195	4.38774e-07	-1.91669e-06	0.99991
ECL_RS09755	ECL_01984	ECL_RS09755	-0.73282	0.0742857	-1.29635	0.00115762	-6.887e-07	0.99991
ECL_RS09760	ECL_01985	ECL_RS09760	1.2173	0.00892337	0.563639	0.175473	-2.02424e-06	0.99991
ECL_RS09765	ECL_01986	ECL_RS09765	0.192265	0.588995	0.788064	0.00891316	1.34789e-06	0.99991
ECL_RS09770	ECL_01987	ECL_RS09770	0.603825	0.0302334	-0.346563	0.203695	3.39097e-06	0.99991
ECL_RS09775	ECL_01988	ECL_RS09775	0.844661	0.0369656	1.25533	0.00101471	1.74067e-06	0.99991
ECL_RS09780	ECL_01989	ECL_RS09780	0.133986	0.798511	-0.132465	0.762179	6.56218e-07	0.99991
ECL_RS09785	ECL_01990	glsB	-0.230583	0.588927	-0.727801	0.0562315	5.57236e-07	0.99991
ECL_RS09790	ECL_01991	ECL_RS09790	-1.24296	0.0168912	-0.579352	0.188744	-5.00179e-07	0.99991
ECL_RS09795	ECL_01992	sad	-0.648128	0.151014	1.15101	0.00625984	-4.15543e-06	0.99991
ECL_RS09800	ECL_01993	ECL_RS09800	0.454938	0.299642	0.63193	0.124321	-3.65816e-08	0.99991
ECL_RS09805	ECL_01994	ECL_RS09805	1.93047	0.000751309	0.0988426	0.84812	-7.44223e-08	0.99991
ECL_RS09810	ECL_01995	ECL_RS09810	-0.728614	0.0060013	-1.12213	3.12165e-06	-3.21334e-06	0.99991
ECL_RS09815	ECL_01996	ECL_RS09815	-1.02811	0.000157388	-1.34015	5.40567e-08	4.29597e-06	0.99991
ECL_RS09820	ECL_01997	ECL_RS09820	-1.20896	0.0103724	-0.797065	0.0546227	-8.72554e-07	0.99991
ECL_RS09825	ECL_01998	ECL_RS09825	-0.625258	0.153433	0.252708	0.561463	4.43112e-07	0.99991
ECL_RS09830	ECL_01999	ECL_RS09830	0.603779	0.180489	2.09321	5.44299e-06	4.82105e-06	0.99991
ECL_RS09835	ECL_02000	ECL_RS09835	-0.55111	0.161854	-0.0848397	0.835549	-5.10601e-06	0.99991
ECL_RS09840	ECL_02001	ECL_RS09840	0.0713683	0.886652	0.363159	0.41464	1.76729e-06	0.99991
ECL_RS09855	ECL_02003	ECL_RS09855	-0.0446738	0.887013	-0.392559	0.102576	4.67409e-06	0.99991
ECL_RS09860	ECL_02004	ECL_RS09860	-0.296492	0.156623	-0.338027	0.0701225	6.4274e-06	0.99991
ECL_RS09865	ECL_02005	ECL_RS09865	1.37336	5.41708e-05	-1.80658	2.403e-08	-8.60013e-07	0.99991
ECL_RS09870	ECL_02006	ECL_RS09870	-1.78742	2.53637e-13	-1.53433	1.70138e-12	-1.03054e-06	0.99991
ECL_RS09875	ECL_02007	marR	2.41549	2.71434e-09	0.928947	0.0118535	2.47376e-06	0.99991
ECL_RS09880	ECL_02008	marA	1.23917	5.71575e-05	0.378712	0.19833	1.02309e-06	0.99991
ECL_RS09885	ECL_02009	marB	0.642644	0.0970193	0.0966065	0.820048	6.26282e-07	0.99991
ECL_RS09890	ECL_02010	eamA	-0.673957	0.0580578	-0.455167	0.16212	1.97086e-06	0.99991
ECL_RS09895	ECL_02011	ydeE	-0.132481	0.720154	0.0410696	0.909831	-1.50249e-06	0.99991
ECL_RS09900	ECL_02012	zinT	1.11222	9.80668e-06	0.0457497	0.873311	-2.84777e-06	0.99991
ECL_RS09905	ECL_02013	urtE	0.64299	0.028853	-1.10793	5.02516e-05	4.95099e-06	0.99991
ECL_RS09910	ECL_02014	urtD	0.57976	0.0353743	-1.00912	5.99049e-05	1.45941e-06	0.99991
ECL_RS09915	ECL_02015	urtC	1.04743	0.0269236	-0.324591	0.460796	1.95263e-06	0.99991
ECL_RS09920	ECL_02016	urtB	2.24428	0.00199517	-0.139149	0.777807	4.89378e-07	0.99991
ECL_RS09925	ECL_02017	urtA	1.66445	0.00329215	-0.705043	0.130757	4.25841e-07	0.99991
ECL_RS09930	ECL_02018	ECL_RS09930	0.134762	0.789073	-0.162604	0.720512	8.13252e-07	0.99991
ECL_RS09935	ECL_02019	ECL_RS09935	0.0775573	0.861994	0.062461	0.884776	-2.79179e-06	0.99991
ECL_RS09940	ECL_02020	ftrA	-0.38912	0.175634	-0.782312	0.00193312	-4.56764e-06	0.99991
ECL_RS09945	ECL_02021	ECL_RS09945	-0.069503	0.821508	0.322565	0.176624	-1.55904e-06	0.99991
ECL_RS09950	ECL_02022	ECL_RS09950	1.58135	1.27369e-05	0.735175	0.0255303	-2.17496e-06	0.99991
ECL_RS09955	ECL_02023	ECL_RS09955	0.984429	0.00153582	0.16514	0.603785	7.5884e-11	0.99991
ECL_RS09960	ECL_02024	ECL_RS09960	-0.216778	0.586854	-1.16695	0.00102702	-3.90644e-06	0.99991
ECL_RS09965	ECL_02025	benE	1.31458	0.0276433	0.59085	0.238809	2.17832e-06	0.99991
ECL_RS09970	ECL_02026	ECL_RS09970	-0.0159377	0.964949	-0.0221946	0.941815	-2.58609e-06	0.99991
ECL_RS09975	ECL_02027	ECL_RS09975	-1.21359	0.00027327	-0.958391	0.00110067	-1.80592e-06	0.99991
ECL_RS09980	ECL_02028	ECL_RS09980	-2.2942	7.28418e-20	-0.689944	0.00245769	-4.47108e-06	0.99991
ECL_RS09985	ECL_02029	ECL_RS09985	0.177983	0.557911	-0.0449304	0.884932	-3.01062e-06	0.99991
ECL_RS09990	ECL_02030	pepT	1.4221	0.000303993	1.04849	0.00326739	3.83991e-06	0.99991
ECL_RS09995	ECL_02031	tehB	-0.289658	0.323305	-0.338982	0.200246	-4.55666e-06	0.99991
ECL_RS10000	ECL_02032	tehA	-0.0108242	0.972368	-0.825967	0.00141811	-4.25549e-06	0.99991
ECL_RS10005	ECL_02033	ECL_RS10005	-0.780381	0.00027721	-0.049378	0.833283	-1.75038e-06	0.99991
ECL_RS10010	ECL_02034	rimL	-0.0999307	0.844188	0.705436	0.154338	7.51464e-07	0.99991
ECL_RS10015	ECL_02035	ECL_RS10015	0.908442	0.00131216	0.864981	0.000744402	1.52439e-06	0.99991
ECL_RS10020	ECL_02036	ECL_RS10020	-0.867654	0.000452098	-0.636159	0.00437818	-6.95013e-06	0.99991
ECL_RS10025	ECL_02037	ECL_RS10025	-0.0753396	0.816858	-0.0398644	0.896126	1.63286e-06	0.99991
ECL_RS10030	ECL_02039	ECL_RS10030	0.853997	0.0153697	0.493669	0.13521	3.32528e-06	0.99991
ECL_RS10035	ECL_02040	ECL_RS10035	-1.84565	2.19014e-13	-0.761957	0.000591548	-3.39479e-06	0.99991
ECL_RS10040	ECL_02041	ECL_RS10040	-1.41092	3.04663e-06	0.797688	0.00324006	-2.20814e-06	0.99991
ECL_RS10045	ECL_02042	ECL_RS10045	1.19504	0.00150569	2.03143	6.62841e-09	5.21502e-06	0.99991
ECL_RS10050	ECL_02043	ECL_RS10050	1.16557	0.00393951	1.83073	1.18935e-06	3.03849e-06	0.99991
ECL_RS10055	ECL_02044	ECL_RS10055	0.834629	0.132721	3.30395	1.66261e-05	1.16384e-06	0.99991
ECL_RS10060	ECL_02045	ECL_RS10060	0.140706	0.752208	0.302486	0.443664	8.80935e-07	0.99991
ECL_RS10065	ECL_02046	ECL_RS10065	-2.01146	7.30207e-12	-1.19068	4.96264e-06	-2.83485e-06	0.99991
ECL_RS10070	ECL_02047	ECL_RS10070	0.55176	0.189167	0.224876	0.585974	7.3022e-08	0.99991
ECL_RS10075	ECL_02048	cydB	1.59956	0.00259408	1.78691	0.000311643	6.92922e-07	0.99991
ECL_RS10080	ECL_02049	ECL_RS10080	0.490793	0.164876	1.02072	0.00166642	-5.26415e-07	0.99991
ECL_RS10085	ECL_02050	ECL_RS10085	-0.147126	0.7191	1.21651	0.000362567	-5.11865e-07	0.99991
ECL_RS10090	ECL_02051	ECL_RS10090	-0.130572	0.72587	0.852986	0.00437634	-2.83944e-06	0.99991
ECL_RS10095	ECL_02052	ECL_RS10095	0.234494	0.517792	1.04772	0.00078629	-3.80342e-06	0.99991
ECL_RS10100	ECL_02053	ECL_RS10100	-0.461399	0.131296	0.0901749	0.778321	2.06083e-06	0.99991
ECL_RS10105	ECL_02054	ECL_RS10105	0.319854	0.369184	0.968743	0.00225493	-4.58531e-07	0.99991
ECL_RS10110	ECL_02055	ECL_RS10110	0.269213	0.32623	1.12537	8.90888e-07	2.18641e-06	0.99991
ECL_RS10115	ECL_02056	ECL_RS10115	-1.80674	2.47712e-06	-0.169005	0.637112	-2.64213e-06	0.99991
ECL_RS10120	ECL_02057	ECL_RS10120	0.0808484	0.870155	-0.673435	0.115303	1.83024e-06	0.99991
ECL_RS10125	ECL_02058	ECL_RS10125	-0.623832	0.122998	1.38488	0.000342316	6.435e-07	0.99991
ECL_RS10130	ECL_02059	ECL_RS10130	-0.894542	0.00255085	-0.919182	0.000588812	-3.03154e-06	0.99991
ECL_RS10135	ECL_02060	ECL_RS10135	0.517283	0.171727	-0.743092	0.0387778	8.12586e-07	0.99991
ECL_RS10145	ECL_02063	ECL_RS10145	-0.417855	0.244635	-0.821384	0.0122772	2.40424e-06	0.99991
ECL_RS10150	ECL_02065	ECL_RS10150	-0.785493	7.92728e-05	-0.453364	0.0129638	-3.88033e-06	0.99991
ECL_RS10175	ECL_02066	ECL_RS10175	0.15886	0.741947	0.0052999	0.994083	2.31744e-06	0.99991
ECL_RS10180	ECL_02067	ECL_RS10180	1.4316	0.000844307	0.44769	0.254869	6.86779e-07	0.99991
ECL_RS10185	ECL_02068	ECL_RS10185	0.296266	0.496857	1.3544	0.00194266	2.93644e-07	0.99991
ECL_RS10190	ECL_02069	ECL_RS10190	-0.381484	0.164876	0.810286	0.000775636	3.00084e-06	0.99991
ECL_RS10200	ECL_02072	ECL_RS10200	-0.741292	0.0243581	-1.34493	1.07483e-05	-2.28168e-06	0.99991
ECL_RS10205	ECL_02073	ECL_RS10205	-1.85068	4.20335e-07	-2.29534	7.35721e-12	-4.10953e-07	0.99991
ECL_RS10210	ECL_02074	ECL_RS10210	-1.69032	0.000557682	-1.25909	0.00193066	-2.8467e-06	0.99991
ECL_RS10220	ECL_02077	ECL_RS10220	1.07127	1.7228e-05	-0.491454	0.0363864	6.49985e-06	0.99991
ECL_RS10225	ECL_02078	ECL_RS10225	-1.31207	0.000304236	-2.23119	7.28118e-11	-2.75522e-06	0.99991
ECL_RS10230	ECL_02079	ECL_RS10230	-0.0590674	0.900896	-0.588733	0.169325	-1.45564e-06	0.99991
ECL_RS10235	ECL_02080	cybB	1.26529	0.00013137	1.33425	9.04478e-06	2.9064e-06	0.99991
ECL_RS10240	ECL_02081	gap	-1.29001	0.00228733	-0.495025	0.185351	-3.40472e-06	0.99991
ECL_RS10245	ECL_02082	ECL_RS10245	-1.37098	0.0002142	-0.452081	0.172048	-2.69004e-06	0.99991
ECL_RS10250	ECL_02084	ECL_RS10250	-2.18072	1.37191e-17	-1.12566	3.05419e-07	4.06179e-06	0.99991
ECL_RS10255	ECL_02085	ECL_RS10255	-0.601793	0.00395174	-0.642983	0.000601727	1.40886e-08	0.999929
ECL_RS10260	ECL_02086	ECL_RS10260	-0.9777	0.00141643	-0.493816	0.0766598	-4.18483e-06	0.99991
ECL_RS10265	ECL_02087	ECL_RS10265	0.639001	0.0812471	1.24472	0.000230328	1.23091e-06	0.99991
ECL_RS10270	ECL_02088	ECL_RS10270	-0.191643	0.482783	-0.5962	0.00769701	-4.82535e-06	0.99991
ECL_RS10275	ECL_02089	ECL_RS10275	-0.306243	0.382513	0.353188	0.263616	6.46138e-07	0.99991
ECL_RS10280	ECL_02090	hrpA	-0.417839	0.0405915	-0.00416334	0.984868	1.29591e-05	0.99991
ECL_RS10285	ECL_02091	azoR	0.807091	0.000481442	0.316145	0.162349	1.10357e-05	0.99991
ECL_RS10290	ECL_02092	ECL_RS10290	1.2049	0.00212521	0.410677	0.264865	5.01656e-06	0.99991
ECL_RS10295	ECL_02093	ECL_RS10295	-0.310999	0.221196	-0.378426	0.0962396	-5.0669e-06	0.99991
ECL_RS10300	ECL_02094	ECL_RS10300	3.59266	1.43484e-18	3.97118	1.13945e-27	5.35113e-06	0.99991
ECL_RS10305	ECL_02095	ECL_RS10305	1.64458	0.000258845	2.17433	1.79998e-07	1.46578e-06	0.99991
ECL_RS10310	ECL_02096	ECL_RS10310	-1.02624	0.00421587	-0.458529	0.160093	-2.32562e-07	0.99991
ECL_RS10315	ECL_02097	ECL_RS10315	-0.0165346	0.978521	-0.300555	0.522478	-1.53712e-06	0.99991
ECL_RS10320	ECL_02098	ECL_RS10320	-0.60531	0.205341	-0.842538	0.0714829	1.10756e-06	0.99991
ECL_RS10325	ECL_02099	ECL_RS10325	0.139797	0.783167	0.150329	0.755471	1.18429e-06	0.99991
ECL_RS10330	ECL_02100	ECL_RS10330	-0.923501	0.0582209	-0.192695	0.663173	-1.49285e-06	0.99991
ECL_RS10335	ECL_02101	ECL_RS10335	-0.110717	0.797437	0.770184	0.179248	1.32208e-06	0.99991
ECL_RS10340	ECL_02102	ECL_RS10340	0.188061	0.681172	0.701686	0.0944787	3.92019e-07	0.99991
ECL_RS10345	ECL_02103	ECL_RS10345	0.3387	0.469552	1.46115	0.00354896	5.157e-07	0.99991
ECL_RS10350	ECL_02104	ECL_RS10350	-0.065454	0.891072	-0.0208985	0.963685	1.30767e-06	0.99991
ECL_RS10355	ECL_02105	ECL_RS10355	-1.16622	0.0429867	-0.658826	0.172372	-2.75419e-07	0.99991
ECL_RS10360	ECL_02106	ECL_RS10360	-0.819626	0.107388	-0.360863	0.440463	-2.55014e-07	0.99991
ECL_RS10365	ECL_02107	ECL_RS10365	0.148261	0.761923	0.435539	0.336572	4.35438e-06	0.99991
ECL_RS10370	ECL_02108	ECL_RS10370	-0.0608292	0.887013	-0.115298	0.766472	-1.86053e-06	0.99991
ECL_RS10375	ECL_02109	ECL_RS10375	-0.365146	0.201685	-1.00265	7.45036e-05	3.26945e-06	0.99991
ECL_RS10380	ECL_02110	ECL_RS10380	0.228281	0.556539	-0.331061	0.349389	1.76047e-06	0.99991
ECL_RS10385	ECL_02111	ECL_RS10385	0.797546	0.0105326	0.866738	0.00270007	-3.07028e-06	0.99991
ECL_RS10390	ECL_02112	ECL_RS10390	0.958578	0.021373	0.594607	0.126014	-1.47895e-06	0.99991
ECL_RS10395	ECL_02113	ECL_RS10395	-0.356683	0.169941	-0.130029	0.610725	2.77382e-06	0.99991
ECL_RS10400	ECL_02114	ECL_RS10400	-1.23093	5.32939e-07	-1.42733	7.93655e-11	-4.19637e-07	0.99991
ECL_RS10405	ECL_02115	ECL_RS10405	-0.79313	0.00131945	-0.584464	0.00982103	-8.08176e-06	0.99991
ECL_RS10410	ECL_02116	ECL_RS10410	-0.152378	0.715967	-0.695449	0.0555471	-9.04411e-07	0.99991
ECL_RS10415	ECL_02117	ECL_RS10415	-0.702834	0.0949093	-1.2088	0.00320105	-1.45465e-06	0.99991
ECL_RS10420	ECL_02118	ECL_RS10420	0.341667	0.387688	-0.342275	0.36022	1.21781e-06	0.99991
ECL_RS10425	ECL_02119	ECL_RS10425	-0.783192	0.000369174	-0.149662	0.497598	-5.67031e-06	0.99991
ECL_RS10430	ECL_02120	ECL_RS10430	0.0825043	0.783494	0.574446	0.0177018	5.97669e-06	0.99991
ECL_RS10435	ECL_02121	ECL_RS10435	-0.121264	0.693655	-0.441957	0.0748883	2.90244e-06	0.99991
ECL_RS10440	ECL_02122	ECL_RS10440	-1.38953	1.15996e-07	-0.801203	0.000680655	-3.74616e-06	0.99991
ECL_RS10445	ECL_02123	ECL_RS10445	0.292803	0.485711	0.0758483	0.866707	8.39232e-07	0.99991
ECL_RS10450	ECL_02124	ECL_RS10450	-1.23663	2.0248e-06	-1.4987	1.41705e-10	-8.77764e-06	0.99991
ECL_RS10455	ECL_02125	oqxB	-1.34097	5.68293e-06	-1.51613	1.13544e-08	-2.57596e-06	0.99991
ECL_RS10460	ECL_02126	ECL_RS10460	0.142171	0.671391	0.645052	0.0255791	-1.27346e-06	0.99991
ECL_RS10465	ECL_02127	ECL_RS10465	-0.976875	0.00121642	-1.26505	3.1974e-06	-1.93172e-07	0.99991
ECL_RS10470	ECL_02128	ECL_RS10470	-0.177343	0.654749	-0.106922	0.773318	-4.54246e-06	0.99991
ECL_RS10475	ECL_02129	ECL_RS10475	-1.40586	0.00601346	-0.834975	0.0536748	-3.16354e-06	0.99991
ECL_RS10485	ECL_02130	ECL_RS10485	0.60318	0.0047523	0.412938	0.0360159	3.99241e-06	0.99991
ECL_RS10510	ECL_02139	ECL_RS10510	-0.0218718	0.948491	0.527345	0.0373181	-6.57768e-07	0.99991
ECL_RS10515	ECL_02140	ECL_RS10515	-0.1559	0.729781	0.433563	0.27117	1.30877e-06	0.99991
ECL_RS10520	ECL_02141	paaY	0.0497103	0.926095	0.99994	0.0642457	2.09868e-08	0.99991
ECL_RS10525	ECL_02142	paaX	-0.00919813	0.981765	0.380113	0.266302	-1.03218e-06	0.99991
ECL_RS10530	ECL_02143	paaF	-0.433217	0.230742	0.298428	0.384032	-7.59381e-07	0.99991
ECL_RS10535	ECL_02144	pcaF	-0.988726	0.00819193	0.0791593	0.841582	1.3868e-07	0.99991
ECL_RS10540	ECL_02145	paaI	-0.240965	0.618945	1.53705	0.00334	2.05606e-06	0.99991
ECL_RS10545	ECL_02146	paaC	-0.486145	0.307856	0.553903	0.200124	5.8285e-07	0.99991
ECL_RS10550	ECL_02147	paaB	-1.14236	0.0363775	0.223894	0.624681	-1.03527e-07	0.99991
ECL_RS10555	ECL_02148	ECL_RS10555	-0.504378	0.290161	0.895847	0.0689785	1.22606e-06	0.99991
ECL_RS10560	ECL_02149	paaK	0.00805483	0.976063	0.441594	0.32466	1.51153e-06	0.99991
ECL_RS10565	ECL_02150	paaJ	0.0358496	0.939287	1.5386	0.0159173	1.92908e-06	0.99991
ECL_RS10570	ECL_02151	paaC	-1.38666	0.00670741	0.0606147	0.899425	1.14934e-07	0.99991
ECL_RS10575	ECL_02152	paaB	-0.872613	0.0871228	1.13638	0.0105401	1.47444e-06	0.99991
ECL_RS10580	ECL_02153	paaA	-1.14638	0.0165877	-0.117825	0.778321	-3.76461e-07	0.99991
ECL_RS10585	ECL_02154	paaZ	-1.11745	0.0572824	-0.808281	0.0901834	6.35603e-07	0.99991
ECL_RS10590	ECL_02155	ECL_RS10590	0.136451	0.772277	0.0430272	0.934006	-8.97005e-07	0.99991
ECL_RS10600	ECL_02156	ECL_RS10600	1.26636	0.00137145	-0.0113113	0.978999	3.18478e-06	0.99991
ECL_RS10605	ECL_02157	tynA	-0.359405	0.334045	-0.406259	0.232476	1.76766e-06	0.99991
ECL_RS10610	ECL_02158	ECL_RS10610	-0.715789	0.00110927	0.0400621	0.869421	2.59527e-07	0.99991
ECL_RS10615	ECL_02159	ECL_RS10615	-1.1194	5.94135e-06	-0.201113	0.395529	1.70269e-06	0.99991
ECL_RS10620	ECL_02160	ECL_RS10620	-0.784486	0.00445491	0.261987	0.325295	-1.59401e-06	0.99991
ECL_RS10625	ECL_02161	feaR	-1.56989	9.06965e-06	0.218601	0.518385	-8.914e-07	0.99991
ECL_RS10630	ECL_02162	ECL_RS10630	0.128488	0.752732	-0.844691	0.0140026	3.90548e-06	0.99991
ECL_RS10635	ECL_02163	ECL_RS10635	-0.0429731	0.907916	-0.0428931	0.899425	-1.776e-06	0.99991
ECL_RS10640	ECL_02164	ECL_RS10640	-0.442455	0.071954	-0.692438	0.00176668	1.04447e-07	0.99991
ECL_RS10645	ECL_02165	ECL_RS10645	-1.27954	1.27369e-05	-1.02471	9.57536e-05	-5.18715e-06	0.99991
ECL_RS10650	ECL_02166	ECL_RS10650	-0.795945	0.00257706	-1.10729	2.71743e-06	-2.02213e-06	0.99991
ECL_RS10655	ECL_02167	ECL_RS10655	-1.24836	3.09079e-06	-0.733694	0.00243125	-1.69636e-08	0.99991
ECL_RS10660	ECL_02168	asd	0.442244	0.281914	0.0552767	0.898994	1.11876e-06	0.99991
ECL_RS10665	ECL_02170	dcp	0.0124353	0.968214	0.0920406	0.716232	3.15935e-07	0.99991
ECL_RS10670	ECL_02171	ydfG	-0.802581	0.00451185	-0.917167	0.000320198	-7.59706e-07	0.99991
ECL_RS10675	ECL_02172	ECL_RS10675	0.192497	0.503484	0.810546	0.000398714	5.53746e-06	0.99991
ECL_RS10680	ECL_02173	ECL_RS10680	0.961136	0.0136267	-2.08715	1.22421e-07	1.52782e-06	0.99991
ECL_RS10690	ECL_02176	ECL_RS10690	1.12266	0.00875707	0.0382812	0.933042	1.1221e-06	0.99991
ECL_RS10695	ECL_02177	ydfZ	0.0833803	0.845063	-0.0497107	0.905531	3.28704e-06	0.99991
ECL_RS10700	ECL_02178	ECL_RS10700	-0.544268	0.0637941	-1.17327	8.83437e-06	-5.16752e-06	0.99991
ECL_RS10705	ECL_02179	ECL_RS10705	0.607295	0.0847059	1.12708	0.000617628	-6.03997e-06	0.99991
ECL_RS10710	ECL_02180	uxaC	-0.650358	0.0552886	-0.673781	0.0324483	6.48912e-07	0.99991
ECL_RS10715	ECL_02181	ECL_RS10715	-0.160685	0.724469	-0.177815	0.690115	1.87702e-06	0.99991
ECL_RS10720	ECL_02182	ECL_RS10720	-0.0367497	0.941441	0.239011	0.60407	1.0921e-06	0.99991
ECL_RS10725	ECL_02183	rspA	-1.33888	0.00310769	-1.66928	6.53235e-05	-7.71883e-07	0.99991
ECL_RS10730	ECL_02184	ECL_RS10730	-0.461063	0.242998	-0.643737	0.0778002	-1.14733e-06	0.99991
ECL_RS10735	ECL_02185	ECL_RS10735	2.10716	1.66077e-15	-0.433904	0.0841149	5.79584e-06	0.99991
ECL_RS10740	ECL_02186	speG	1.33007	9.45435e-11	-0.733159	0.000112384	-1.58435e-06	0.99991
ECL_RS10745	ECL_02187	ECL_RS10745	-0.875265	0.000261571	-0.289142	0.206765	3.58424e-06	0.99991
ECL_RS10750	ECL_02188	ECL_RS10750	-1.27432	9.74431e-07	-0.960301	2.67422e-05	-2.80975e-06	0.99991
ECL_RS10755	ECL_02189	ECL_RS10755	-1.34118	0.000134382	-2.14676	4.33864e-11	-4.81101e-07	0.99991
ECL_RS10760	ECL_02190	dmsB	-0.201758	0.684972	-1.66537	0.00777905	2.82513e-07	0.99991
ECL_RS10765	ECL_02191	ECL_RS10765	-0.542061	0.145137	-1.41809	6.10486e-05	8.36128e-07	0.99991
ECL_RS10770	ECL_02192	dmsD	0.108867	0.787468	-0.979514	0.00424323	3.25843e-06	0.99991
ECL_RS10775	ECL_02193	atzF	-1.19909	0.00305879	-2.00946	9.59033e-08	-3.61465e-06	0.99991
ECL_RS10780	ECL_02194	uca	-0.996441	0.0104341	-1.57026	1.12741e-05	5.13985e-08	0.99991
ECL_RS10790	ECL_02196	ECL_RS10790	1.34591	0.048724	-0.0240353	0.963699	3.64917e-07	0.99991
ECL_RS10800	ECL_02198	ECL_RS10800	1.68526	0.0199174	-1.27992	0.0518254	-4.87853e-07	0.99991
ECL_RS10805	ECL_02199	ECL_RS10805	3.7584	0.00196647	-0.0856715	0.828921	-5.45399e-07	0.99991
ECL_RS10810	ECL_02200	ECL_RS10810	-0.378515	0.264781	0.168429	0.607815	-1.05296e-06	0.99991
ECL_RS10815	ECL_02201	ECL_RS10815	-0.208653	0.377581	0.479833	0.0143997	-4.00782e-06	0.99991
ECL_RS10820	ECL_02203	ECL_RS10820	-0.5015	0.0898442	0.182831	0.530363	2.84666e-06	0.99991
ECL_RS10825	ECL_02204	ECL_RS10825	-0.461263	0.0728001	0.40624	0.0817578	-2.42211e-06	0.99991
ECL_RS10835	ECL_02208	ECL_RS10835	0.761898	0.00328335	0.0838755	0.765211	6.47495e-06	0.99991
ECL_RS10840	ECL_02209	ECL_RS10840	-1.17731	3.55029e-05	-1.94299	4.53465e-14	2.13181e-06	0.99991
ECL_RS10845	ECL_02210	ECL_RS10845	0.524459	0.0952323	0.505153	0.0843865	8.10269e-06	0.99991
ECL_RS10850	ECL_02211	ECL_RS10850	0.112921	0.746551	0.565565	0.0423275	6.08864e-06	0.99991
ECL_RS10855	ECL_02212	ECL_RS10855	0.28197	0.469867	1.66286	3.71665e-06	2.08454e-06	0.99991
ECL_RS10860	ECL_02213	osmY	0.150872	0.627861	0.263664	0.309101	-5.2973e-06	0.99991
ECL_RS10865	ECL_02214	osmX	0.452945	0.238027	0.44109	0.220711	2.52389e-06	0.99991
ECL_RS10870	ECL_02215	osmW	1.41167	0.00238545	1.88229	1.36461e-05	5.12803e-06	0.99991
ECL_RS10875	ECL_02216	osmV	1.11317	0.000458442	1.42297	6.41904e-07	5.43531e-06	0.99991
ECL_RS10885	ECL_02217	ECL_RS10885	-0.951705	0.000101383	-1.07992	8.36407e-07	-2.4997e-06	0.99991
ECL_RS10890	ECL_02218	clcB	0.298118	0.302761	0.115726	0.677943	-3.33948e-06	0.99991
ECL_RS10895	ECL_02219	bioD	-1.52179	8.05865e-05	-0.782134	0.0222066	1.29733e-06	0.99991
ECL_RS10900	ECL_02220	ECL_RS10900	-0.723257	0.0101783	0.137407	0.624752	-2.80177e-06	0.99991
ECL_RS10905	ECL_02221	ECL_RS10905	-0.113507	0.770732	-0.492844	0.122058	1.69981e-06	0.99991
ECL_RS10910	ECL_02222	ECL_RS10910	-0.872303	0.0496698	-0.217725	0.603785	-2.10148e-06	0.99991
ECL_RS10915	ECL_02223	ECL_RS10915	-1.23253	3.48589e-05	-0.0217152	0.945089	-1.14169e-06	0.99991
ECL_RS10920	ECL_02225	ECL_RS10920	-1.01439	0.0115372	2.17522	1.9509e-09	2.23737e-06	0.99991
ECL_RS10925	ECL_02226	puuD	-1.02726	0.00283945	1.26133	5.16705e-05	-5.88592e-07	0.99991
ECL_RS10930	ECL_02228	puuR	-0.792953	0.0187281	0.262155	0.41014	4.59598e-07	0.99991
ECL_RS10935	ECL_02229	puuC	0.598361	0.206382	2.36128	2.92953e-06	2.98087e-08	0.99991
ECL_RS10940	ECL_02230	ECL_RS10940	0.625342	0.169003	2.60664	9.84739e-08	-1.50442e-06	0.99991
ECL_RS10945	ECL_02231	puuE	-1.09504	0.0115436	0.191984	0.63932	-2.59777e-06	0.99991
ECL_RS10950	ECL_02232	ECL_RS10950	1.74882	4.51887e-07	1.38269	8.38597e-06	4.89497e-06	0.99991
ECL_RS10955	ECL_02233	asr	-1.18353	3.66983e-07	-0.268984	0.228913	2.88597e-06	0.99991
ECL_RS10960	ECL_02234	ECL_RS10960	-1.37621	1.68549e-08	-0.44997	0.042801	-5.0884e-06	0.99991
ECL_RS10965	ECL_02235	mdtI	-0.529291	0.207008	-1.01433	0.0113324	-2.46513e-06	0.99991
ECL_RS10970	ECL_02236	mdtJ	1.34896	0.0118471	0.123721	0.797846	7.26356e-07	0.99991
ECL_RS10975	ECL_02237	ECL_RS10975	0.616917	0.0442679	-0.840454	0.0024297	-6.92539e-07	0.99991
ECL_RS10980	ECL_02238	ECL_RS10980	-0.0580112	0.871134	-0.247378	0.39583	5.05338e-06	0.99991
ECL_RS10985	ECL_02239	ECL_RS10985	0.753105	0.0264622	0.299363	0.356237	1.76139e-06	0.99991
ECL_RS10990	ECL_02240	ECL_RS10990	-0.711627	0.0841563	-0.686529	0.0768961	-1.05535e-06	0.99991
ECL_RS10995	ECL_02241	ECL_RS10995	-0.613245	0.00608071	-1.70394	1.36072e-17	-6.17917e-06	0.99991
ECL_RS11000	ECL_02242	ECL_RS11000	0.376731	0.250026	0.196032	0.53804	-1.3477e-06	0.99991
ECL_RS11005	ECL_02243	ECL_RS11005	-1.68186	5.5091e-05	-1.84923	8.85975e-07	1.08772e-07	0.99991
ECL_RS11010	ECL_02244	ECL_RS11010	-1.72505	1.47445e-08	-1.35794	3.29201e-07	-2.95479e-06	0.99991
ECL_RS11020	ECL_02246	ECL_RS11020	-0.195712	0.585745	-0.00711694	0.982625	1.49311e-06	0.99991
ECL_RS11025	ECL_02247	ECL_RS11025	-0.791499	0.0622712	-1.24378	0.00247607	1.02345e-06	0.99991
ECL_RS11030	ECL_02248	ECL_RS11030	-1.15183	4.50256e-07	-1.01165	4.98336e-07	-5.54351e-07	0.99991
ECL_RS11035	ECL_02249	umuD	-0.868915	0.0186812	-1.51893	1.07483e-05	-4.62462e-06	0.99991
ECL_RS11040	ECL_02250	umuC	-1.50445	1.90325e-08	-1.01587	1.29071e-05	-6.48542e-07	0.99991
ECL_RS11045	ECL_02251	ECL_RS11045	-0.968993	1.83269e-05	-0.710407	0.000482801	1.35329e-06	0.99991
ECL_RS11050	ECL_02252	ECL_RS11050	-0.927972	0.00132541	-0.846403	0.00116645	-2.60426e-06	0.99991
ECL_RS11055	ECL_02253	smrA	-0.768982	0.000182239	-0.883813	1.61617e-06	-2.24259e-06	0.99991
[truncated: 3,077 more rows]
