# Supplementary material for: Interaction with mammalian enteric viruses alters outer membrane vesicle production and content by commensal bacteria
Source: J Extracell Vesicles. 2022 Jan 4;11(1):e12172. doi: 10.1002/jev2.12172 (PMC8725172; doi:10.1002/jev2.12172)
Supplement: Supplementary file 2 — DatasetS2 [file JEV2-11-e12172-s003.xlsx]

## Sheet: Sheet1
Identified Proteins (503/509)	Accession Number	T-Test (p-value): (p < 0.05)	Fold Change by Category	ctrl2	Ctrl3	MNV1	MNV2	MNV3	Function	Structure
2-amino-3-ketobutyrate CoA ligase	YP_003610658.1	0.0002	-10	3.262	3.6149	0.5	0.5	0.5	biosynthesis	cytoplasm
ribose-phosphate pyrophosphokinase	YP_003612101.1	0.00073	-2	4.3493	4.5187	2.297	1.9514	1.935	biosynthesis	cytoplasm
ribose transport system substrate-binding protein	YP_003615601.1	0.00083	-16.6667	9.786	8.1336	0.5	0.5	0.5	transport	periplasm
outer membrane lipoprotein pcp	YP_003612815.1	0.0015	-1.25	43.493	41.572	33.307	34.149	33.862	signaling	outer membrane
acetate kinase	YP_003614123.1	0.0023	-5	2.1747	2.7112	0.5	0.5	0.5	biosynthesis	cytoplasm
copper resistance protein B (plasmid)	YP_003602514.1	0.0023	-5	2.1747	2.7112	0.5	0.5	0.5	homeostasis	outer membrane
major capsid protein	YP_003611590.1	0.0029	-1.42857	36.969	37.053	25.267	28.295	26.122	phage protein	cytoplasm
DNA-directed RNA polymerase subunit beta	YP_003610761.1	0.003	-3.33333	3.262	2.7112	1.1485	0.97568	0.96748	transcription	cytoplasm
glycerol-3-phosphate dehydrogenase	YP_003615265.1	0.0039	-5	3.262	2.7112	0.5	0.5	0.96748	metabolism	cytoplasm
2,5-diketo-D-gluconate reductase A	YP_003614813.1	0.0054	-2	1.0873	0.90373	0.5	0.5	0.5	biosynthesis	cytoplasm
uracil phosphoribosyltransferase	YP_003614271.1	0.0054	-2	1.0873	0.90373	0.5	0.5	0.5	metabolism	cytoplasm
putative outer membrane lipoprotein	YP_003612529.1	0.006	-1.42857	13.048	13.556	8.0396	8.7812	9.6748	unknown	periplasm
chlorinating enzyme	YP_003614439.1	0.0061	2.1	0.5	0.5	1.1485	0.97568	0.96748	biosynthesis	extracellular
hypothetical protein ECL_02291	YP_003612788.1	0.0078	2.1	1.0873	0.90373	2.297	1.9514	1.935	electron transport	periplasm
ATPase	YP_003614179.1	0.012	-10	25.009	17.171	2.297	0.5	4.8374	chaperone	cytoplasm
succinate semialdehyde dehydrogenase	YP_003615099.1	0.012	-3.33333	7.6113	6.3261	2.297	2.9271	0.96748	catabolism	cytoplasm
6-phosphogluconolactonase	YP_003613455.1	0.012	-3.33333	2.1747	1.8075	0.5	0.97568	0.5	glucose metabolism, pentose phosphate shunt	cytoplasm
flagellar L-ring protein FlgH	YP_003613051.1	0.017	4.6	2.1747	0.90373	6.8911	5.8541	8.7074	motor activity	cell outer membrane
L-lactate dehydrogenase	YP_003610677.1	0.018	-2	5.4367	6.3261	3.4455	2.9271	1.935	oxidoreductase	cytoplasmic membrane
major tail sheath protein	YP_003614885.1	0.028	-1.25	78.288	74.106	56.277	65.371	56.114	phage protein	cytoplasm
putative outer membrane lipoprotein	YP_003614419.1	0.029	-2.5	2.1747	1.8075	1.1485	0.5	0.96748	transport, pathogenesis	cell outer membrane
hypothetical protein ECL_04498	YP_003614976.1	0.032	2.4	1.0873	0.90373	2.297	1.9514	2.9025	stress response	membrane
preprotein translocase subunit SecD	YP_003611675.1	0.035	2.4	1.0873	0.90373	2.297	2.9271	1.935	transport	cytoplasmic membrane
C4-dicarboxylate transporter DctA	YP_003615405.1	0.036	-3.33333	2.1747	3.6149	0.5	0.97568	0.96748	transport	inner membrane
hypothetical protein ECL_01558	YP_003612066.1	0.037	-1.66667	14.135	13.556	6.8911	8.7812	10.642	phage protein	extracellular
OMPP1/FadL/TodX family outer membrane transporter	YP_003614168.1	0.038	1.2	15.223	13.556	17.228	17.562	16.447	transport	outer membrane
flagellar basal body rod protein FlgG	YP_003613052.1	0.039	-3.33333	1.0873	1.8075	0.5	0.5	0.5	cell motility	extracellular
Ferric aerobactin receptor	YP_003613803.1	0.039	-3.33333	1.0873	1.8075	0.5	0.5	0.5	homeostasis	cell outer membrane
fructose-1,6-bisphosphatase	YP_003611152.1	0.039	-3.33333	1.0873	1.8075	0.5	0.5	0.5	gluconeogenesis	cytoplasm
putative fimbrial protein	YP_003611793.1	0.039	-3.33333	1.0873	1.8075	0.5	0.5	0.5	Cell adhesion	extracellular
F0F2 ATP synthase subunit B	YP_003615616.1	0.04	-1.25	4.3493	4.5187	3.4455	3.9027	3.8699	transport	inner membrane
formate dehydrogenase alpha subunit	YP_003615561.1	0.045	-1.42857	4.3493	3.6149	2.297	2.9271	2.9025	cellular respiration, electron transfer	periplasm
putative protease	YP_003612209.1	0.048	-3.33333	3.262	1.8075	0.5	0.5	0.96748	hydrolase	cytoplasm
putative cytoplasmic protein	YP_003612050.1	0.048	-1.42857	17.397	14.46	10.337	12.684	10.642	toxin-antitoxin system for type VI secretion system	periplasm
DL-methionine transporter substrate-binding subunit	YP_003611513.1	0.05	2.1	2.1747	2.7112	5.7426	5.8541	3.8699	transport	cytoplasmic membrane
arginine deiminase	YP_003611184.1	0.065	-3.33333	14.135	18.075	0.5	9.7568	5.8049	hydrolase	cytoplasm
succinate dehydrogenase flavoprotein subunit	YP_003613494.1	0.065	-1.66667	10.873	10.845	5.7426	8.7812	4.8374	TCA	inner membrane
cytochrome bd-I oxidase subunit I	YP_003613484.1	0.066	-1.42857	34.795	28.016	20.673	25.368	20.317	electron transport	cell inner membrane
aminoacyl-histidine dipeptidase	YP_003611577.1	0.069	-3.33333	3.262	1.8075	1.1485	0.97568	0.5	hydrolase	cytoplasm
phosphoenolpyruvate-protein phosphotransferase	YP_003614229.1	0.073	-2.5	3.262	4.5187	2.297	1.9514	0.5	PEP dependent sugar phosphotransferase system	cytoplasm
fumarate reductase flavoprotein subunit	YP_003611073.1	0.08	-1.66667	23.921	21.69	6.8911	16.587	14.512	anaerobic respiration, electron transport chain	cytoplasmic membrane
bifunctional 2',3'-cyclic nucleotide 2'-phosphodiesterase/3'-nucleotidase...	YP_003611126.1	0.082	3.9	0.5	0.90373	2.297	1.9514	3.8699	catabolism	periplasm
hypothetical protein ECL_A003 (plasmid)	YP_003602499.1	0.084	-1.66667	6.524	4.5187	3.4455	2.9271	3.8699	unknown	membrane
phage portal protein	YP_003613342.1	0.085	-1.66667	4.3493	5.4224	2.297	1.9514	3.8699	phage protein	cytoplasm
succinate dehydrogenase iron-sulfur protein	YP_003613493.1	0.09	-1.42857	7.6113	6.3261	4.594	5.8541	3.8699	TCA	inner membrane
hypothetical protein ECL_02423	YP_003612915.1	0.091	1.1	13.048	11.749	13.782	14.635	13.545	signaling	outer membrane
hypothetical protein ECL_00841	YP_003611353.1	0.096	1.3	7.6113	6.3261	8.0396	8.7812	9.6748	transport	cytoplasmic membrane
AcrA protein	YP_003611744.1	0.098	1.3	15.223	13.556	16.079	19.514	20.317	transport	membrane
CTP synthetase	YP_003614597.1	0.099	-2	1.0873	1.8075	0.5	0.5	0.96748	biosynthesis	cytoplasm
UspA domain-containing protein	YP_003613564.1	0.1	-3.33333	7.6113	3.6149	0.5	2.9271	0.96748	stress response	cytoplasm
phosphate acetyltransferase	YP_003614124.1	0.1	-2	1.0873	1.8075	0.5	0.97568	0.5	biosynthesis	cytoplasm
trigger factor	YP_003611704.1	0.11	-2.5	3.262	4.5187	0.5	2.9271	0.96748	Cell cycle, protein folding and transport	cytoplasm
isocitrate dehydrogenase	YP_003612990.1	0.11	-2	5.4367	5.4224	3.4455	0.97568	3.8699	TCA	cytoplasm
phage major capsid protein, P2 family	YP_003614902.1	0.11	-1.42857	94.598	121.1	70.059	88.787	83.204	phage protein	cytoplasm
peptidoglycan-associated outer membrane lipoprotein	YP_003613474.1	0.11	-1.25	66.327	56.031	53.98	51.711	47.407	cell cycle, cell division	cell outer membrane
methylmalonate-semialdehyde dehydrogenase	YP_003614292.1	0.11	4	0.5	0.5	1.1485	1.9514	2.9025	oxidoreductase	cytoplasm
serine endoprotease	YP_003611477.1	0.12	-3.33333	18.485	20.786	0.5	0.5	15.48	hydrolase	periplasm
formate acetyltransferase 1	YP_003613240.1	0.12	-2.5	20.659	13.556	2.297	12.684	3.8699	Carbohydrate metabolism	cytoplasm
hypothetical protein ECL_B051 (plasmid)	YP_003602821.1	0.12	-1.42857	9.786	8.1336	5.7426	7.8055	4.8374	unknown	cytoplasmic membrane
PTS system mannose-specific transporter subunit IID	YP_003611994.1	0.12	2.1	1.0873	0.5	1.1485	1.9514	1.935	PEP dependent sugar phosphotransferase system	cytoplasmic membrane
malate dehydrogenase	YP_003615094.1	0.13	-3.33333	42.406	34.342	0.5	0.5	30.959	TCA	cytoplasm
D-alanyl-D-alanine carboxypeptidase	YP_003613548.1	0.13	-2.5	3.262	3.6149	0.5	2.9271	0.96748	PG biosynthesis	periplasm
aromatic amino acid aminotransferase	YP_003613215.1	0.13	-2.5	3.262	3.6149	0.5	2.9271	0.96748	biosynthesis	cytoplasm
glycerol kinase	YP_003615522.1	0.13	-2	39.144	27.112	6.8911	26.343	11.61	glycerol catabolism	cytoplasm
50S ribosomal protein L2	YP_003615171.1	0.13	1.8	6.524	9.0373	17.228	9.7568	15.48	translation	ribosome
6-phosphogluconate dehydrogenase	YP_003613835.1	0.14	-2	6.524	4.5187	3.4455	3.9027	0.96748	pentose-phosphate shunt	cytoplasm
DNA-directed RNA polymerase subunit beta	YP_003610762.1	0.14	-1.66667	10.873	7.2299	5.7426	6.8298	3.8699	transcription	cytoplasm
H-NS protein	YP_003612140.1	0.14	1.4	1.0873	1.8075	2.297	1.9514	1.935	regulation of transcription	cytoplasm
putative lipoprotein	YP_003613109.1	0.14	1.4	1.0873	1.8075	2.297	1.9514	1.935	unknown	periplasm
superoxide dismutase	YP_003612830.1	0.15	-3.33333	3.262	8.1336	0.5	2.9271	1.935	destroys toxic radicals	periplasm
trifunctional transcriptional regulator/proline dehydrogenase/pyrroline-5-carboxylate...	YP_003613111.1	0.15	-3.33333	1.0873	2.7112	0.5	0.97568	0.5	metabolism	cytoplasm
putative serine protein kinase	YP_003612971.1	0.15	-1.42857	2.1747	2.7112	1.1485	1.9514	1.935	enzymatic	cytoplasm
conjugative transfer protein	YP_003610821.1	0.15	1.4	7.6113	6.3261	8.0396	11.708	9.6748	transport	outer membrane
polyribonucleotide nucleotidyltransferase	YP_003615024.1	0.15	2.5	0.5	0.90373	2.297	1.9514	0.96748	catabolism	cytoplasm
spermidine/putrescine transport system substrate-binding protein	YP_003613006.1	0.15	8.1	0.5	0.5	3.4455	1.9514	6.7724	transport	periplasm
protein disaggregation chaperone	YP_003614407.1	0.16	-3.33333	4.3493	1.8075	0.5	1.9514	0.5	protein folding, stress response	cytoplasm
hypothetical protein ECL_01078	YP_003611588.1	0.16	-2	4.3493	4.5187	0.5	1.9514	3.8699	unknown	cytoplasm
LppC family lipoprotein	YP_003615007.1	0.16	-1.25	27.183	25.305	17.228	18.538	25.155	PG biosynthesis, regulator of cell shape	cell outer membrane
nucleoside triphosphatase, D5 family, partial	YP_003611212.1	0.17	-5	3.262	0.90373	0.5	0.5	0.5	hydrolase	periplasm
30S ribosomal protein S1	YP_003613233.1	0.17	-2.5	3.262	6.3261	3.4455	1.9514	0.5	translation	ribosome
hypothetical protein ECL_03892	YP_003614375.1	0.18	-2.5	2.1747	4.5187	0.5	1.9514	1.935	regulation of virulence and metabolism	inner membrane, cytoplasm
malic enzyme	YP_003614243.1	0.18	-2.5	4.3493	1.8075	0.5	1.9514	0.96748	metabolism	cytoplasm
fructose-bisphosphate aldolase	YP_003614727.1	0.18	-1.42857	6.524	4.5187	4.594	3.9027	3.8699	glycolysis	cytoplasm
PTS system mannose-specific transporter subunit IIAB	YP_003611996.1	0.19	-5	10.873	2.7112	0.5	2.9271	0.5	PEP dependent sugar phosphotransferase system	cytoplasm, cytoplasmic membrane
glycyl-tRNA synthetase subunit beta	YP_003610725.1	0.19	-2.5	2.1747	0.90373	0.5	0.97568	0.5	aminoacylation	cytoplasm
phosphopyruvate hydratase	YP_003614596.1	0.19	-1.66667	9.786	8.1336	8.0396	4.8784	1.935	glycolysis	cytoplasm
alcohol dehydrogenase	YP_003612411.1	0.2	-2	9.786	5.4224	1.1485	5.8541	3.8699	oxidoreductase	cytoplasm
DNA-directed RNA polymerase subunit alpha	YP_003615149.1	0.2	-1.66667	10.873	8.1336	6.8911	7.8055	2.9025	transcription	cytoplasm
hypothetical protein ECL_02185	YP_003612682.1	0.21	-2.5	3.262	2.7112	0.5	2.9271	0.5	unknown	periplasm
phage capsid scaffolding protein	YP_003613340.1	0.21	-2	2.1747	1.8075	0.5	0.5	1.935	phage protein	cytoplasm
fumarase	YP_003612771.1	0.21	-2	2.1747	1.8075	0.5	1.9514	0.5	generation of precursor metabolites and energy	cytoplasm
alkyl hydroperoxide reductase	YP_003611670.1	0.21	-1.66667	8.6987	7.2299	2.297	6.8298	5.8049	cell redox homeostasis	cytoplasm
catalase/peroxidase HPI	YP_003615507.1	0.21	-1.66667	1.0873	1.8075	1.1485	0.5	0.96748	stress response	cytoplasm
N-acetyl glucosamine specific PTS system components IIABC	YP_003613521.1	0.21	-1.66667	1.0873	1.8075	1.1485	0.5	0.96748	PEP dependent sugar phosphotransferase system	cytoplasmic membrane
thioredoxin	YP_003615474.1	0.21	-1.42857	1.0873	0.90373	0.5	0.5	0.96748	cell redox homeostasis	cytoplasm
major type 1 subunit fimbrin (pilin)	YP_003611788.1	0.21	-1.25	296.84	352.46	210.18	307.34	258.32	Cell adhesion	extracellular
glycerophosphodiester phosphodiesterase	YP_003614014.1	0.21	-1.25	19.572	24.401	18.376	12.684	19.35	lipid metabolism	periplasm
sn-glycerol-3-phosphate transporter	YP_003614015.1	0.21	-1.25	9.786	7.2299	5.7426	7.8055	5.8049	transport	cytoplasmic membrane
Mat/ Ecp fimbriae major subunit	YP_003610587.1	0.22	-2	109.82	83.143	21.822	94.641	27.09	Structural component	extracellular
ABC transporter substrate-binding protein	YP_003611146.1	0.22	-1.42857	2.1747	1.8075	1.1485	1.9514	0.96748	transport	periplasm
transcription elongation factor NusA	YP_003615029.1	0.22	-1.42857	1.0873	0.90373	0.5	0.97568	0.5	transcription	cytoplasm
hypothetical protein ECL_00663	YP_003611176.1	0.22	-1.42857	2.1747	1.8075	1.1485	1.9514	0.96748	hydrolase	cytoplasm
murein hydrolase B	YP_003614521.1	0.22	7.4	0.5	0.5	5.7426	4.8784	0.5	hydrolase	periplasm
ribose transport system substrate-binding protein	YP_003615601.1	0.22	13	0.5	0.5	10.337	8.7812	0.5	transport	periplasm
ecotin	YP_003613994.1	0.22	19	0.5	0.5	14.931	12.684	0.5	protease inhibitor	periplasm
ATPase	YP_003614179.1	0.22	28	0.5	0.5	20.673	21.465	0.5	chaperone	cytoplasm
5-methyltetrahydropteroyltriglutamate/homocysteine S-methyltransferase	YP_003615437.1	0.23	-2	2.1747	0.90373	1.1485	0.5	0.5	biosynthesis	cytoplasm
formate dehydrogenase-O large subunit	YP_003615560.1	0.23	-1.66667	2.1747	1.8075	0.5	1.9514	0.96748	oxidoreductase	periplasm
putative peptidase M23B family protein	YP_003614695.1	0.23	-1.42857	8.6987	10.845	4.594	7.8055	8.7074	signaling	cytoplasmic membrane
gp9	YP_003613679.1	0.23	1.3	6.524	8.1336	9.1881	10.733	7.7399	phage protein	periplasm
outer membrane lipoprotein	YP_003611512.1	0.23	1.3	2.1747	3.6149	3.4455	3.9027	3.8699	signaling	outer membrane
50S ribosomal protein L16	YP_003615167.1	0.23	1.7	0.5	0.5	1.1485	0.5	0.96748	translation	ribosome
PTS system mannitol-specific transporter subunit IIC	YP_003610687.1	0.23	1.7	0.5	0.5	1.1485	0.97568	0.5	PEP dependent sugar phosphotransferase system	cytoplasmic membrane
ADP-L-glycero-D-manno-heptose-6-epimerase	YP_003610657.1	0.23	1.7	0.5	0.5	1.1485	0.97568	0.5	biosynthesis	cytoplasm
extracellular solute-binding protein	YP_003610745.1	0.23	2.5	1.0873	0.90373	3.4455	2.9271	0.96748	transport	periplasm
lipoyl synthase	YP_003613552.1	0.23	3.8	0.5	0.5	2.297	2.9271	0.5	protein lipoylation	cytoplasm
serine endoprotease	YP_003611477.1	0.23	18	0.5	0.5	11.485	14.635	0.5	hydrolase	periplasm
malate dehydrogenase	YP_003615094.1	0.23	43	0.5	0.5	27.564	37.076	0.5	TCA, metabolism	cytoplasm
arginine/ornithine ABC transporter substrate-binding protein	YP_003613301.1	0.24	-1.66667	2.1747	4.5187	2.297	1.9514	1.935	transport	outer membrane
trehalase	YP_003612029.1	0.24	1.3	6.524	7.2299	10.337	6.8298	9.6748	stress response	periplasm
glycine betaine/proline transport system substrate-binding protein	YP_003614502.1	0.24	3.4	0.5	0.5	1.1485	0.97568	2.9025	transport	periplasm
3-oxoacyl-ACP synthase	YP_003614155.1	0.25	-2	1.0873	2.7112	1.1485	0.97568	0.96748	fatty acid biosynthesis	cytoplasm
alpha-ketoglutarate decarboxylase	YP_003613492.1	0.25	-1.42857	6.524	7.2299	3.4455	6.8298	4.8374	TCA	cytoplasm
lipoprotein involved with copper homeostasis and adhesion	YP_003611509.1	0.25	-1.25	18.485	22.593	17.228	19.514	14.512	drug resistance	periplasm
FtsH protease regulator HflC	YP_003611088.1	0.25	-1.25	4.3493	6.3261	3.4455	3.9027	4.8374	peptidase regulator	membrane
50S ribosomal protein L10	YP_003610759.1	0.25	-1.25	6.524	5.4224	4.594	5.8541	3.8699	translation	ribosome
nucleoside-specific channel-forming protein Tsx	YP_003611679.1	0.25	1.7	7.6113	6.3261	12.634	6.8298	15.48	transport	outer membrane
transcriptional regulator HU subunit alpha	YP_003610777.1	0.25	1.7	1.0873	1.8075	3.4455	1.9514	1.935	transcription	cytoplasm
50S ribosomal protein L15	YP_003615155.1	0.25	1.7	1.0873	0.90373	2.297	1.9514	0.96748	translation	ribosome
putative outer membrane lipoprotein	YP_003611060.1	0.27	-5	0.5	3.6149	0.5	0.5	0.5	unknown	periplasm
carbamate kinase	YP_003611183.1	0.27	-5	0.5	3.6149	0.5	0.5	0.5	metabolism	cytoplasm
translation initiation factor IF-3	YP_003612912.1	0.27	-3.33333	0.5	2.7112	0.5	0.5	0.5	translation	cytoplasm
murein hydrolase B	YP_003614521.1	0.27	-2.5	5.4367	7.2299	0.5	0.5	6.7724	hydrolase	periplasm
hypothetical protein ECL_02480	YP_003612972.1	0.27	-2.5	0.5	1.8075	0.5	0.5	0.5	unknown	cytoplasm
hypothetical protein ECL_00450	YP_003610965.1	0.27	-2.5	2.1747	0.5	0.5	0.5	0.5	unknown	extracellular
rod shape-determining protein mreB	YP_003615111.1	0.27	-2.5	0.5	1.8075	0.5	0.5	0.5	determines cell shape	cytoplasm
hypothetical protein ECL_02069	YP_003612570.1	0.27	-2.5	0.5	1.8075	0.5	0.5	0.5	stress response	membrane
putative outer membrane usher protein	YP_003614847.1	0.27	-2.5	0.5	1.8075	0.5	0.5	0.5	transport	membrane
universal stress protein	YP_003612758.1	0.27	-2.5	2.1747	0.5	0.5	0.5	0.5	stress response	cytoplasm
tyrosyl-tRNA synthetase	YP_003612811.1	0.27	-2.5	0.5	1.8075	0.5	0.5	0.5	aminoacylation	cytoplasm
hypothetical protein ECL_02463	YP_003612955.1	0.27	-2.5	0.5	1.8075	0.5	0.5	0.5	oxidoreductase	cytoplasm
3-octaprenyl-4-hydroxybenzoate carboxy-lyase	YP_003615425.1	0.27	-2.5	2.1747	0.5	0.5	0.5	0.5	biosynthesis	cytoplasmic membrane
silver binding protein precursor SilE (plasmid)	YP_003602533.1	0.27	-2.5	0.5	1.8075	0.5	0.5	0.5	stress response	periplasm, membrane
Flagellar basal-body rod protein, FlgC	YP_003613759.1	0.27	-2.5	0.5	1.8075	0.5	0.5	0.5	cell motility	extracellular
Aspartate ammonia-lyase	YP_003611052.1	0.27	-2	23.921	18.978	0.5	16.587	17.415	TCA	cytoplasm
ketol-acid reductoisomerase	YP_003615479.1	0.27	-1.66667	1.0873	0.5	0.5	0.5	0.5	biosynthesis	cytoplasm
dihydropteroate synthase	YP_003614297.1	0.27	-1.66667	1.0873	0.5	0.5	0.5	0.5	biosynthesis	cytoplasm
PTS system glucose-specific EIICB component	YP_003613027.1	0.27	-1.66667	1.0873	0.5	0.5	0.5	0.5	PEP dependent sugar phosphotransferase system	membrane
transcription termination factor Rho	YP_003615473.1	0.27	-1.66667	1.0873	0.5	0.5	0.5	0.5	transcription	cytoplasm
UTP-glucose-1-phosphate uridylyltransferase	YP_003613848.1	0.27	-1.42857	0.5	0.90373	0.5	0.5	0.5	biosynthesis	cytoplasm
putative glycine/betaine/choline ABC transporter substrate-binding component	YP_003613924.1	0.27	-1.42857	0.5	0.90373	0.5	0.5	0.5	transport	periplasm
OsmC family protein	YP_003612418.1	0.27	-1.42857	0.5	0.90373	0.5	0.5	0.5	stress response	cytoplasm
extracellular solute-binding protein	YP_003612530.1	0.27	-1.42857	0.5	0.90373	0.5	0.5	0.5	transport	periplasm
hypothetical protein ECL_04497	YP_003614975.1	0.27	-1.42857	0.5	0.90373	0.5	0.5	0.5	unknown	cytoplasm
ATP-dependent Clp protease proteolytic subunit	YP_003611234.1	0.27	-1.42857	0.5	0.90373	0.5	0.5	0.5	hydrolase	cytoplasm
single-strand DNA-binding protein Ssb	YP_003610832.1	0.27	-1.42857	0.5	0.90373	0.5	0.5	0.5	DNA replication and repair	extracellular
Ferric aerobactin receptor	YP_003613803.1	0.27	3.9	0.5	0.5	3.4455	1.9514	0.5	homeostasis	cell outer membrane
putative hydrolase	YP_003612655.1	0.27	4.3	1.0873	0.90373	8.0396	2.9271	1.935	hydrolase	periplasm
cysteine synthase A	YP_003614227.1	0.27	4.5	0.5	0.5	2.297	3.9027	0.5	biosynthesis	cytoplasm
glutamine synthetase	YP_003615582.1	0.27	4.8	0.5	0.90373	5.7426	3.9027	0.5	biosynthesis	cytoplasm
hypothetical protein ECL_03551	YP_003614034.1	0.29	1.4	9.786	7.2299	8.0396	13.66	14.512	enzymatic	extracellular
putative lipoprotein	YP_003614410.1	0.3	-1.42857	7.6113	12.652	4.594	8.7812	7.7399	outer membrane assembly	cell outer membrane
bifunctional acetaldehyde-CoA/alcohol dehydrogenase	YP_003612142.1	0.3	-1.25	18.485	14.46	8.0396	15.611	13.545	alcohol metabolism	cytoplasm
phosphoenolpyruvate synthase	YP_003612884.1	0.3	2.6	1.0873	1.8075	4.594	5.8541	0.96748	gluconeogenesis, pyruvate metabolism	cytoplasm
hypothetical protein ECL_04242	YP_003614724.1	0.31	2.4	0.5	0.90373	1.1485	0.97568	2.9025	unknown	periplasm
putative periplasmic beta-glucosidase	YP_003613925.1	0.32	2.1	0.5	0.90373	0.5	1.9514	1.935	carbohydrate metabolism, hydrolase	periplasm
flagellar P-ring protein FlgI	YP_003613050.1	0.32	2.5	2.1747	0.5	2.297	1.9514	5.8049	cell motility	outer membrane
copper resistance protein B (plasmid)	YP_003602514.1	0.32	4.7	0.5	0.5	4.594	1.9514	0.5	homeostasis	outer membrane
putative phage capsid protein	YP_003611205.1	0.33	-3.33333	3.262	0.5	0.5	0.5	0.96748	phage protein	cytoplasm
NADP transhydrogenase subunit alpha	YP_003612761.1	0.33	-2	4.3493	2.7112	0.5	3.9027	0.96748	transport	membrane
type VI secretion system secreted protein Hcp	YP_003612049.1	0.33	-1.25	17.397	18.978	14.931	18.538	10.642	transport	extracellular
outer membrane protein assembly complex subunit YfgL	YP_003614337.1	0.33	1.5	7.6113	5.4224	10.337	5.8541	12.577	membrane assembly	cell outer membrane
glycine dehydrogenase	YP_003614712.1	0.33	2.3	0.5	0.5	0.5	1.9514	0.96748	oxidoreductase	cytoplasm
recombinase A	YP_003614516.1	0.33	2.6	1.0873	2.7112	6.8911	6.8298	0.96748	DNA repair, stress response	cytoplasm
hypothetical protein ECL_04135	YP_003614618.1	0.34	-1.25	20.659	20.786	13.782	17.562	21.285	unknown	cytoplasmic membrane
hypothetical protein ECL_00572	YP_003611087.1	0.34	1.2	6.524	4.5187	6.8911	6.8298	5.8049	peptidase inhibitor	membrane
isocitrate lyase	YP_003610783.1	0.34	3.1	2.1747	1.8075	9.1881	8.7812	0.5	metabolism	cytoplasm
hypothetical protein ECL_00540	YP_003611055.1	0.35	-2.5	6.524	1.8075	0.5	3.9027	0.5	protein folding	cytoplasm
cAMP-regulatory protein	YP_003615210.1	0.35	-1.66667	3.262	5.4224	3.4455	3.9027	0.96748	transcription	cytoplasm
phage major capsid protein	YP_003613339.1	0.35	-1.25	119.61	148.21	89.584	89.763	141.25	phage protein	periplasm
DNA-binding transcriptional activator OsmE	YP_003612932.1	0.35	-1.11111	73.939	70.491	65.465	57.565	73.529	transcription	outer membrane
3-ketoacyl-CoA thiolase	YP_003615423.1	0.35	2.5	0.5	0.5	2.297	0.97568	0.5	Fatty acid beta oxidation	cytoplasm
alcohol dehydrogenase	YP_003615075.1	0.35	2.5	0.5	0.5	2.297	0.97568	0.5	oxidoreductase	cytoplasm
cytochrome o ubiquinol oxidase subunit II	YP_003611699.1	0.35	3	0.5	0.5	1.1485	0.5	2.9025	oxidoreductase	cell membrane
50S ribosomal protein L5	YP_003615162.1	0.36	-1.25	8.6987	6.3261	6.8911	4.8784	6.7724	translation	ribosome
fibronectin-binding protein B	YP_003613023.1	0.36	-1.11111	16.31	13.556	10.337	13.66	14.512	PG biosynthesis	outer membrane
DNA polymerase III subunit alpha	YP_003611499.1	0.36	2.5	0.5	0.5	2.297	0.5	0.96748	DNA replication	cytoplasm
bifunctional UDP-sugar hydrolase/5'-nucleotidase periplasmic	YP_003611760.1	0.36	2.5	0.5	0.5	2.297	0.5	0.96748	nucleotide catabolism, hydrolase	periplasm
pyruvate dehydrogenase E1 component	YP_003611425.1	0.37	-1.66667	2.1747	3.6149	0.5	2.9271	1.935	glycolysis	cytoplasm
AI-2 transport system substrate-binding protein	YP_003614957.1	0.37	-1.42857	2.1747	0.90373	1.1485	0.97568	0.96748	transport	periplasm
hypothetical protein ECL_03537	YP_003614020.1	0.37	-1.25	7.6113	8.1336	4.594	4.8784	8.7074	transport	membrane
flagellar hook-associated protein FlgK	YP_003613048.1	0.37	-1.11111	42.406	35.246	36.752	36.1	34.829	cell motility	extracellular
gp8	YP_003611840.1	0.37	1.1	6.524	5.4224	6.8911	5.8541	7.7399	phage protein	extracellular
hypothetical protein ECL_03564	YP_003614047.1	0.37	1.3	14.135	19.882	16.079	22.441	27.09	unknown	cytoplasm
multifunctional fatty acid oxidation complex subunit alpha	YP_003615422.1	0.37	6.2	0.5	0.5	6.8911	1.9514	0.5	Fatty acid beta oxidation	cytoplasm
peptide/nickel transport system substrate-binding protein	YP_003612144.1	0.38	-2	2.1747	0.5	0.5	0.97568	0.5	transport	periplasm
outer membrane phosphoporin protein E	YP_003611583.1	0.38	-2	2.1747	0.5	0.5	0.5	0.96748	transport	outer membrane
major tail tube protein	YP_003614884.1	0.38	-1.25	14.135	20.786	17.228	11.708	13.545	phage protein	cytoplasm
flagellar hook-associated 2 domain-containing protein	YP_003611866.1	0.38	-1.11111	36.969	30.727	31.01	32.198	30.959	cell motility, cell adhesion	extracellular
Slp family outer membrane lipoprotein	YP_003612006.1	0.39	1.3	5.4367	2.7112	5.7426	4.8784	4.8374	transport	outer membrane
2,3-bisphosphoglycerate-independent phosphoglycerate mutase	YP_003613467.1	0.39	3.7	0.5	0.5	1.1485	3.9027	0.5	glycolysis, gluconeogenesis	cytoplasm
putative transport periplasmic protein	YP_003612306.1	0.4	-1.42857	2.1747	1.8075	2.297	0.97568	0.96748	transport	periplasm
hypothetical protein ECL_03553	YP_003614036.1	0.4	-1.42857	1.0873	0.90373	1.1485	0.5	0.5	unknown	cytoplasm
hypothetical protein ECL_04532	YP_003615010.1	0.4	1.1	27.183	26.208	31.01	25.368	30.959	stress response	outer membrane
OmpF porin	YP_003613214.1	0.4	1.2	13.048	17.171	20.673	15.611	16.447	transport	outer membrane
hypothetical protein ECL_03544	YP_003614027.1	0.4	1.3	17.397	18.075	14.931	26.343	26.122	phage protein	cytoplasm
extracellular ligand-binding receptor	YP_003615296.1	0.4	3.3	0.5	0.5	3.4455	0.97568	0.5	transport	periplasm
hypothetical protein ECL_03755	YP_003614238.1	0.41	-1.66667	0.5	1.8075	0.5	0.5	0.96748	unknown	extracellular
50S ribosomal protein L11	YP_003610757.2	0.42	-2	1.0873	3.6149	2.297	0.97568	0.5	translation	ribosome
aromatic amino acid aminotransferase	YP_003610827.1	0.42	-1.66667	0.5	1.8075	0.5	0.97568	0.5	biosynthesis	cytoplasm
DNA adenine methylase	YP_003613347.1	0.42	-1.42857	5.4367	4.5187	1.1485	5.8541	2.9025	DNA replication and repair	cytoplasm
flagellar hook protein FlgE	YP_003613054.1	0.42	-1.11111	129.39	123.81	125.19	124.89	106.42	cell motility	extracellular
lipid-A-disaccharide synthase	YP_003611497.1	0.43	-2	2.1747	0.5	1.1485	0.5	0.5	lipid metabolism	cytoplasm
gluconolactonase	YP_003614413.1	0.43	-2	2.1747	0.5	1.1485	0.5	0.5	carbohydrate metabolism	cytoplasm
cytochrome bd-I oxidase subunit II	YP_003613483.1	0.43	-1.42857	4.3493	4.5187	3.4455	0.5	4.8374	oxidoreductase	cytoplasmic membrane
anaerobic dimethyl sulfoxide reductase subunit A	YP_003613246.1	0.43	-1.42857	3.262	2.7112	3.4455	0.97568	1.935	oxidoreductase	periplasm
F0F1 ATP synthase subunit alpha	YP_003615618.1	0.43	-1.25	17.397	13.556	14.931	14.635	9.6748	Atp synthesis coupled proton transport	cell inner membrane
flagellin domain-containing protein	YP_003611867.1	0.43	1.1	1865.9	1693.6	2441.7	1848.9	1800.5	motility	extracellular
putative uroporphyrinogen III C-methyltransferase	YP_003615460.1	0.43	1.4	2.1747	1.8075	2.297	3.9027	1.935	methylation	membrane
30S ribosomal subunit protein S7	YP_003615182.1	0.43	2.7	2.1747	0.90373	8.0396	3.9027	0.5	translation	ribosome
chaperone protein DnaK	YP_003611339.1	0.44	-1.42857	4.3493	3.6149	1.1485	4.8784	1.935	protein folding	cytoplasm
vitamin B12/cobalamin outer membrane transporter	YP_003615492.1	0.44	-1.25	17.397	14.46	6.8911	12.684	17.415	transport	cell outer membrane
elongation factor G	YP_003615181.1	0.44	-1.25	9.786	9.9411	10.337	8.7812	4.8374	translation	cytoplasm
LPS-assembly lipoprotein RlpB	YP_003613540.1	0.44	-1.25	4.3493	7.2299	4.594	2.9271	5.8049	outer membrane assembly	outer membrane
hypothetical protein ECL_04837	YP_003615313.1	0.44	-1.25	4.3493	5.4224	4.594	2.9271	4.8374	unknown	periplasm
hypothetical protein ECL_01170	YP_003611680.1	0.44	1.8	0.5	3.6149	2.297	2.9271	5.8049	unknown	periplasm
hypothetical protein ECL_01532	YP_003612040.1	0.45	-1.11111	11.961	9.0373	10.337	9.7568	6.7724	unknown	periplasm
hypothetical protein ECL_03554	YP_003614037.1	0.45	1.1	13.048	15.363	13.782	19.514	15.48	unknown	membrane
pyruvate dehydrogenase E2 component	YP_003611426.1	0.45	1.3	8.6987	8.1336	13.782	11.708	6.7724	glycolysis	cytoplasm
phosphoenolpyruvate carboxykinase	YP_003615242.1	0.46	-2	4.3493	1.8075	0.5	0.5	3.8699	gluconeogenesis	cytoplasm
phosphoglycerate kinase	YP_003614728.1	0.46	-1.42857	6.524	4.5187	4.594	5.8541	0.5	glycolysis	cytoplasm
fimbrial chaperone protein	YP_003611790.1	0.46	-1.25	8.6987	8.1336	4.594	7.8055	8.7074	cell wall organization, protein folding	outer membrane
Tellurium resistance protein TerD (plasmid)	YP_003602707.1	0.46	-1.25	2.1747	1.8075	1.1485	1.9514	1.935	stress response	cytoplasm
flagellar hook-associated protein FlgL	YP_003613047.1	0.46	-1.11111	29.358	28.016	27.564	29.271	22.252	cell motility	extracellular
dihydrolipoamide acetyltransferase	YP_003613490.1	0.46	1.1	5.4367	8.1336	6.8911	7.8055	8.7074	TCA	cytoplasm
phospholipase A	YP_003615445.1	0.46	1.2	5.4367	6.3261	8.0396	4.8784	8.7074	catabolism	cell outer membrane
pyruvate kinase	YP_003612854.1	0.47	-1.66667	1.0873	2.7112	2.297	0.5	0.5	glycolysis	cytoplasm
heat shock protein Hsp20	YP_003614178.1	0.47	-1.42857	8.6987	7.2299	2.297	7.8055	7.7399	stress response, homeostasis	cytoplasm
elongation factor Tu	YP_003610753.1	0.47	-1.11111	67.415	57.839	64.317	58.541	40.634	translation	cytoplasm
ornithine carbamoyltransferase	YP_003611182.1	0.48	-1.42857	5.4367	5.4224	1.1485	5.8541	4.8374	catabolism	cytoplasm
MltA-interacting MipA family protein	YP_003612964.1	0.48	-1.11111	23.921	21.69	19.525	19.514	24.187	transport	outer membrane
putative tail sheath protein	YP_003613334.1	0.48	-1.11111	16.31	16.267	10.337	17.562	14.512	phage protein	cytoplasm
acid glucose-1-phosphate phosphatase	YP_003613125.1	0.48	-1.11111	8.6987	10.845	6.8911	7.8055	10.642	glyclysis, gluconeogenesis	periplasm
superoxide dismutase	YP_003612820.1	0.48	1.6	1.0873	1.8075	1.1485	3.9027	1.935	destroys toxic radicals	periplasm
putative immunoglobulin domain protein	YP_003613672.1	0.48	1.8	2.1747	0.90373	0.5	3.9027	3.8699	pathogenicity	extracellular
ribose transport system substrate-binding protein	YP_003615601.1	0.48	5.4	0.5	0.90373	1.1485	0.5	9.6748	transport	periplasm
hypothetical protein ECL_00787	YP_003611300.1	0.49	-1.11111	17.397	24.401	21.822	14.635	17.415	osmotic shock prevention	periplasm
triosephosphate isomerase	YP_003615528.1	0.49	1.8	0.5	0.90373	2.297	0.97568	0.5	glycolysis, gluconeogenesis	cytoplasm
enolase	YP_003611008.1	0.49	1.8	0.5	0.90373	2.297	0.97568	0.5	glycolysis	cytoplasm, extracellular
hypothetical protein ECL_03550	YP_003614033.1	0.49	2.1	0.5	0.90373	0.5	2.9271	0.96748	unknown	extracellular
glycine cleavage system aminomethyltransferase T	YP_003614714.1	0.49	2.5	0.5	0.90373	0.5	0.97568	3.8699	enzymatic	cytoplasm
hypothetical protein ECL_04012	YP_003614495.1	0.5	-1.66667	3.262	0.90373	1.1485	0.97568	1.935	stress response	membrane
F0F1 ATP synthase subunit beta	YP_003615620.1	0.5	-1.25	13.048	19.882	16.079	15.611	7.7399	Atp synthesis coupled proton transport	membrane
30S ribosomal protein S9	YP_003615088.1	0.5	-1.25	4.3493	6.3261	5.7426	3.9027	3.8699	translation	ribosome
outer membrane protein X	YP_003613401.1	0.5	-1.11111	117.43	111.16	95.326	94.641	123.84	transport	membrane
putative lipoprotein	YP_003613296.1	0.5	-1.11111	17.397	24.401	17.228	18.538	20.317	unknown	outer membrane
putative outer membrane lipoprotein	YP_003610736.1	0.5	1.2	7.6113	12.652	11.485	9.7568	16.447	PG interaction	membrane
acyl-CoA dehydrogenase	YP_003611563.1	0.5	1.3	0.5	0.5	0.5	0.97568	0.5	Fatty acid beta oxidation	membrane
RNA polymerase factor sigma-32	YP_003615298.1	0.5	1.3	0.5	0.5	0.5	0.5	0.96748	stress response	cytoplasm
hypothetical protein ECL_04364	YP_003614842.1	0.5	1.3	0.5	0.5	0.5	0.5	0.96748	biofilm formation	extracellular
bacterioferritin	YP_003615177.1	0.5	1.3	0.5	0.5	0.5	0.97568	0.5	transport, homeostasis	cytoplasm
NADH:ubiquinone oxidoreductase, chain C,D	YP_003614113.1	0.5	1.3	0.5	0.5	0.5	0.5	0.96748	oxidoreductase	cytoplasmic membrane
hypothetical protein ECL_03858	YP_003614341.1	0.5	1.3	0.5	0.5	0.5	0.97568	0.5	cell shape regualtion	membrane
translation initiation factor IF-2	YP_003615028.1	0.5	1.3	0.5	0.5	0.5	0.97568	0.5	translation	cytoplasm
agmatinase	YP_003614749.1	0.5	1.3	0.5	0.5	0.5	0.97568	0.5	biosynthesis	cytoplasm
peptidyl-prolyl cis-trans isomerase	YP_003611115.1	0.5	1.3	0.5	0.5	0.5	0.5	0.96748	protein folding	cytoplasm
30S ribosomal protein S10	YP_003615175.1	0.5	1.3	0.5	0.5	0.5	0.97568	0.5	translation	ribosome
two-component response regulator	YP_003611324.1	0.5	1.3	0.5	0.5	0.5	0.97568	0.5	transcription regulation	cytoplasm
arginine transporter, periplasmic binding protein	YP_003613298.1	0.5	1.3	0.5	0.5	0.5	0.5	0.96748	transport	outer membrane
conjugal transfer mating pair stabilization protein TraG (plasmid)	YP_003602672.1	0.5	1.4	0.5	0.5	1.1485	0.5	0.5	cell interactions	membrane
ATP-dependent OLD family endonuclease	YP_003613263.1	0.5	1.4	0.5	0.5	1.1485	0.5	0.5	hydrolase	cytoplasm
putative catalase	YP_003612547.1	0.5	1.4	0.5	0.5	1.1485	0.5	0.5	stress response	cytoplasm
acetyl-CoA carboxylase, carboxyl transferase subunit beta	YP_003614148.1	0.5	1.4	0.5	0.5	1.1485	0.5	0.5	fatty acid biosynthesis	cytoplasm
cytochrome d ubiquinol oxidase subunit III	YP_003615091.1	0.5	1.4	0.5	0.5	1.1485	0.5	0.5	oxidoreductase	membrane
glutamate dehydrogenase	YP_003612952.1	0.5	1.6	0.5	0.90373	0.5	1.9514	0.96748	metabolism	outer membrane
50S ribosomal protein L14	YP_003615164.2	0.5	2	0.5	0.5	0.5	1.9514	0.5	translation	ribosome
ATP-dependent protease	YP_003612204.1	0.5	2	0.5	0.5	0.5	1.9514	0.5	biosynthesis	cytoplasm
5-carboxymethyl-2-hydroxymuconate semialdehyde dehydrogenase	YP_003611270.1	0.5	2	0.5	0.5	0.5	0.5	1.935	oxidoreductase	cytoplasm
putative ureidoglycine-glyoxylate aminotransferase	YP_003613142.1	0.5	2	0.5	0.5	0.5	0.5	1.935	enzymatic	cytoplasm
beta-ketoacyl-ACP synthase	YP_003611540.1	0.5	2	0.5	0.5	0.5	0.5	1.935	lipid metabolism	cytoplasm
maltodextrin phosphorylase	YP_003615257.1	0.5	2	0.5	0.5	0.5	1.9514	0.5	carbohydrate metabolism	cytoplasm
flagellar hook-associated 2 domain-containing protein	YP_003611866.1	0.5	2	0.5	0.5	0.5	0.5	1.935	cell motility, cell adhesion	extracellular
antimicrobial peptide ABC transporter	YP_003613557.1	0.5	2	0.5	0.5	0.5	0.5	1.935	lipid metabolism	cell outer membrane
hypothetical protein ECL_00179	YP_003610696.1	0.5	2	0.5	0.5	0.5	0.5	1.935	transport	cell outer membrane
replicative DNA helicase	YP_003611816.1	0.5	2	0.5	0.5	0.5	1.9514	0.5	DNA replication	cytoplasm
putative sensory transduction regulator	YP_003613310.1	0.5	2	0.5	0.5	0.5	0.5	1.935	unstable protein stabilizer	cytoplasm
succinylglutamic semialdehyde dehydrogenase	YP_003612939.1	0.5	2	0.5	0.5	0.5	0.5	1.935	catabolism	cytoplasm
50S ribosomal protein L6	YP_003615159.1	0.5	2.2	0.5	0.5	2.297	0.5	0.5	translation	ribosome
putative S-transferase	YP_003614797.1	0.5	2.2	0.5	0.5	2.297	0.5	0.5	enzymatic	cytoplasm
Aspartate ammonia-lyase	YP_003611052.1	0.5	2.2	0.5	0.5	2.297	0.5	0.5	TCA	cytoplasm
carbamoyl-phosphate synthase small subunit	YP_003611351.1	0.5	2.2	0.5	0.5	2.297	0.5	0.5	biosynthesis	cytoplasm
L-threonine 3-dehydrogenase	YP_003610659.1	0.5	2.2	0.5	0.5	2.297	0.5	0.5	catabolism	cytoplasm
murein transglycosylase C	YP_003614771.1	0.5	2.6	0.5	0.5	0.5	0.5	2.9025	PG metabolism	outer membrane
cytochrome bd-I oxidase subunit II	YP_003613483.1	0.5	2.6	0.5	0.5	0.5	2.9271	0.5	oxidoreductase	cytoplasmic membrane
hypothetical protein ECL_01167	YP_003611677.1	0.5	3	0.5	0.5	3.4455	0.5	0.5	enzymatic	cytoplasm
copper resistant protein PcoB	YP_003615355.1	0.5	3.2	0.5	0.5	0.5	0.5	3.8699	homeostasis	cell outer membrane
non-heme chloroperoxidase	YP_003612621.1	0.5	3.7	0.5	0.5	4.594	0.5	0.5	enzymatic	cytoplasm
putative short-chain alcohol dehydrogenase	YP_003613583.1	0.5	3.7	0.5	0.5	4.594	0.5	0.5	enzymatic	cytoplasm
putative outer membrane porin	YP_003612401.1	0.51	1.2	213.12	233.16	213.62	232.21	326.04	transport	membrane
hypothetical protein ECL_03543	YP_003614026.1	0.51	1.3	23.921	19.882	17.228	39.027	28.057	hydrolase	extracellular
peptidyl-prolyl cis-trans isomerase A	YP_003615215.1	0.52	-1.66667	0.5	3.6149	0.5	0.97568	1.935	protein folding	periplasm
outer membrane protein assembly factor yaeT	YP_003611492.1	0.52	1.1	35.882	31.631	34.455	33.173	43.537	membrane assembly	outer membrane
ferrichrome outer membrane transporter	YP_003611466.1	0.52	1.3	5.4367	7.2299	5.7426	6.8298	12.577	transport, signaling	outer membrane
methyl-accepting chemotaxis sensory transducer	YP_003612332.1	0.52	1.4	1.0873	0.90373	2.297	0.97568	0.96748	signaling	membrane
2,3,4,5-tetrahydropyridine-2,6-carboxylate N-succinyltransferase	YP_003611480.1	0.53	-1.42857	2.1747	2.7112	0.5	2.9271	1.935	biosynthesis	cytoplasm
toluene tolerance protein Ttg2D	YP_003615051.1	0.53	1.4	1.0873	4.5187	4.594	2.9271	3.8699	transport	periplasm
DNA-binding protein HU-beta	YP_003611708.1	0.53	1.6	1.0873	1.8075	3.4455	2.9271	0.5	stress response, homeostasis	cytoplasm
superoxide dismutase	YP_003615538.1	0.53	2.1	2.1747	0.90373	6.8911	1.9514	0.96748	destroys toxic radicals	periplasm
glutamine ABC transporter periplasmic protein	YP_003613405.1	0.54	1.2	5.4367	6.3261	10.337	6.8298	4.8374	transport	periplasm
hypothetical protein ECL_04342	YP_003614820.1	0.54	1.3	8.6987	14.46	11.485	11.708	21.285	pathogenicity	periplasm
ATP-dependent metalloprotease	YP_003615035.1	0.54	1.3	1.0873	2.7112	2.297	2.9271	1.935	protein catabolism	cell inner membrane
putative phage portal protein	YP_003614905.1	0.54	1.5	1.0873	0.5	1.1485	0.5	1.935	phage protein	cytoplasm
DNA starvation/stationary phase protection protein Dps	YP_003613404.1	0.55	-1.11111	18.485	14.46	13.782	17.562	13.545	stress response, homeostasis	cytoplasm
methyl-galactoside transport system substrate-binding protein	YP_003613942.1	0.55	1.1	19.572	23.497	29.861	22.441	20.317	transport	periplasm
50S ribosomal protein L17	YP_003615148.1	0.55	1.2	4.3493	4.5187	6.8911	4.8784	3.8699	translation	ribosome
putative metalloprotease yggG	YP_003614731.1	0.56	-1.42857	3.262	10.845	5.7426	3.9027	5.8049	enzymatic	periplasm
peptidase M16 domain-containing protein	YP_003615404.1	0.56	-1.25	2.1747	2.7112	1.1485	1.9514	2.9025	enzymatic	membrane
outer membrane protein W	YP_003612159.1	0.56	-1.11111	78.288	71.395	74.653	55.614	76.431	resistance to host defenses	outer membrane
peptidyl-prolyl cis-trans isomerase SurA	YP_003611363.1	0.56	-1.11111	13.048	12.652	8.0396	12.684	13.545	OM assembly, protein folding	outer membrane
ecotin	YP_003613994.1	0.57	-1.66667	10.873	11.749	0.5	0.5	18.382	protease inhibitor	periplasm
putative porin	YP_003614947.1	0.57	-1.11111	8.6987	9.9411	8.0396	8.7812	9.6748	transport	membrane
rare lipoprotein A	YP_003613547.1	0.57	1.2	11.961	15.363	13.782	12.684	22.252	PG metabolism	extracellular
elongation factor Ts	YP_003611484.1	0.57	1.2	4.3493	6.3261	8.0396	5.8541	4.8374	translation	cytoplasm
cell division protein FtsZ	YP_003611404.1	0.57	1.3	1.0873	4.5187	3.4455	4.8784	2.9025	cytokinesis	cytoplasm
30S ribosomal protein S11	YP_003615151.1	0.57	1.6	1.0873	0.5	2.297	0.97568	0.5	translation	ribosome
30S ribosomal protein S5	YP_003615157.1	0.57	1.9	0.5	1.8075	4.594	0.97568	0.96748	translation	ribosome
putative phage portal protein	YP_003614905.1	0.58	-1.66667	1.0873	5.4224	1.1485	0.97568	3.8699	phage protein	cytoplasm
putative outer membrane protein	YP_003611139.1	0.58	-1.25	4.3493	1.8075	1.1485	2.9271	2.9025	transport	cytoplasm
maltose ABC transporter periplasmic protein	YP_003610806.1	0.58	1.6	0.5	2.7112	1.1485	1.9514	4.8374	transport	periplasm
transketolase	YP_003614245.1	0.59	1.3	2.1747	0.90373	2.297	2.9271	0.96748	enzymatic	cytoplasm
2-dehydro-3-deoxyphosphooctonate aldolase	YP_003612109.1	0.6	1.4	1.0873	0.5	0.5	0.97568	1.935	biosynthesis	cytoplasm
hypothetical protein ECL_B061 (plasmid)	YP_003602831.1	0.61	1.9	0.5	0.90373	0.5	2.9271	0.5	oxidoreductase	periplasm
hypothetical protein ECL_03557	YP_003614040.1	0.61	2.1	1.0873	0.5	0.5	3.9027	0.5	unknown	cytoplasm
outer membrane usher protein	YP_003611791.1	0.62	-1.42857	3.262	11.749	2.297	4.8784	8.7074	transport	outer membrane
adenylosuccinate synthetase	YP_003611090.1	0.62	-1.42857	1.0873	3.6149	1.1485	0.97568	2.9025	biosynthesis	cytoplasm
30S ribosomal protein S3	YP_003615168.1	0.62	-1.25	10.873	6.3261	9.1881	7.8055	4.8374	translation	ribosome
50S ribosomal protein L9	YP_003611112.1	0.62	-1.25	5.4367	4.5187	4.594	5.8541	1.935	translation	ribosome
putative outer membrane protein	YP_003611493.1	0.62	-1.25	2.1747	4.5187	2.297	1.9514	3.8699	unfolded protein binding	periplasm
maltose-inducible porin	YP_003610809.1	0.62	1.1	56.541	58.743	51.683	65.371	65.789	transport	cell outer membrane
hypothetical protein ECL_02489	YP_003612981.1	0.62	1.4	3.262	0.90373	1.1485	2.9271	4.8374	unknown	cytoplasm
fimbrial protein	YP_003611789.1	0.63	-1.25	4.3493	4.5187	2.297	5.8541	2.9025	Cell adhesion	extracellular
gp12	YP_003614043.1	0.63	1.1	277.27	289.19	237.74	372.71	320.24	phage protein	outer membrane
hypothetical protein ECL_02265	YP_003612762.1	0.63	1.3	8.6987	7.2299	8.0396	5.8541	17.415	unknown	periplasm
VacJ family lipoprotein	YP_003614169.1	0.63	1.4	1.0873	5.4224	2.297	3.9027	7.7399	signaling	membrane
nitrate reductase 1 subunit alpha	YP_003612129.1	0.63	1.5	0.5	2.7112	0.5	3.9027	2.9025	metabolism	membrane
aminopeptidase N	YP_003613197.1	0.64	-1.42857	3.262	1.8075	0.5	0.97568	3.8699	enzymatic	cytoplasm, membrane
uridine phosphorylase	YP_003615435.1	0.65	-1.25	1.0873	1.8075	0.5	1.9514	0.96748	metabolism	cytoplasm
putative outer membrane channel protein	YP_003614841.1	0.65	1.1	18.485	17.171	18.376	16.587	21.285	transport	outer membrane
hypothetical protein ECL_04347	YP_003614825.1	0.65	1.2	1.0873	1.8075	2.297	0.97568	1.935	transport	periplasm
phosphate transport system substrate-binding protein	YP_003615624.1	0.65	1.6	1.0873	4.5187	1.1485	2.9271	9.6748	transport	membrane
nitrate reductase 2 subunit alpha	YP_003612396.1	0.66	-1.42857	2.1747	0.90373	2.297	0.5	0.5	metabolism	cytoplasmic membrane
threonyl-tRNA synthetase	YP_003612913.1	0.66	-1.42857	1.0873	2.7112	0.5	2.9271	0.5	aminoacylation	cytoplasm
50S ribosomal protein L1	YP_003610758.1	0.66	-1.25	2.1747	0.5	1.1485	0.97568	0.96748	translation	ribosome
30S ribosomal protein S2	YP_003611483.1	0.66	-1.11111	3.262	4.5187	4.594	2.9271	2.9025	translation	ribosome
putative inner membrane protein translocase component YidC	YP_003615635.1	0.66	-1.11111	3.262	4.5187	2.297	2.9271	4.8374	transport	cytoplasmic membrane
hypothetical protein ECL_04750	YP_003615226.1	0.66	-1.11111	2.1747	1.8075	2.297	0.97568	1.935	cytokinesis, PG binding	inner membrane
hypothetical protein ECL_03555	YP_003614038.1	0.66	1.1	48.93	53.32	49.386	67.322	48.374	unknown	outer membrane
hypothetical protein ECL_03561	YP_003614044.1	0.66	1.2	121.78	150.92	97.623	226.36	157.7	unknown	extracellular
succinyl-CoA synthetase subunit alpha	YP_003613488.1	0.67	-1.25	5.4367	7.2299	2.297	7.8055	5.8049	TCA	cytoplasm
hypothetical protein ECL_00804	YP_003611317.1	0.67	-1.25	3.262	1.8075	3.4455	1.9514	0.5	translation	cytoplasm
acetyl-CoA carboxylase biotin carboxylase subunit	YP_003615118.1	0.67	-1.25	1.0873	0.5	0.5	0.5	0.96748	fatty acid biosynthesis	cytoplasm
hypothetical protein ECL_04154	YP_003614637.1	0.67	1	11.961	15.363	13.782	12.684	12.577	transport	cell membrane
50S ribosomal protein L4	YP_003615173.1	0.67	1.3	1.0873	1.8075	2.297	2.9271	0.5	translation	ribosome
hypothetical protein ECL_03430	YP_003613913.1	0.67	1.4	1.0873	3.6149	1.1485	2.9271	5.8049	homeostasis	periplasm, inner membrane
urocanate hydratase	YP_003613450.1	0.67	2	0.5	1.8075	0.5	0.5	5.8049	catabolism	cytoplasm
putative porin	YP_003611255.1	0.68	1	41.319	44.283	39.049	38.052	46.439	transport	membrane
istidine/lysine/arginine/ornithine transport system substrate-binding	YP_003614141.1	0.69	1.2	2.1747	5.4224	5.7426	2.9271	4.8374	transport	outer membrane
fumarate reductase iron-sulfur subunit	YP_003611072.1	0.7	-1.42857	5.4367	2.7112	1.1485	0.97568	6.7724	TCA	cytoplasm
hypothetical protein ECL_04900	YP_003615373.1	0.7	-1.25	1.0873	4.5187	3.4455	1.9514	0.96748	unknown	periplasm
30S ribosomal protein S4	YP_003615150.2	0.7	-1.11111	14.135	10.845	13.782	10.733	10.642	translation	ribosome
putative outer membrane protein	YP_003611774.1	0.71	-1.25	2.1747	4.5187	1.1485	1.9514	4.8374	transport	outer membrane
protein GroEL	YP_003611056.1	0.71	-1.11111	65.24	38.86	50.535	51.711	40.634	protein folding	cytoplasm
heat shock protein 90	YP_003611754.1	0.71	1.7	0.5	1.8075	0.5	4.8784	0.5	protein folding	cytoplasm
RNA polymerase sigma-70 factor	YP_003614877.1	0.72	-1.42857	2.1747	0.5	0.5	1.9514	0.5	transcription	cytoplasm
transaldolase B	YP_003611333.1	0.72	-1.25	3.262	2.7112	1.1485	4.8784	0.96748	pentose-phosphate shunt	cytoplasm
major outer membrane lipoprotein	YP_003612855.1	0.72	1	39.144	44.283	41.346	40.003	48.374	links OM and PG	outer membrane
translocation protein TolB	YP_003613475.1	0.72	1.1	38.057	38.86	44.792	27.319	56.114	cell cycle, cell division, protein transport	periplasm
tol-pal system protein YbgF	YP_003613473.1	0.72	1.1	8.6987	11.749	10.337	8.7812	14.512	cytokinesis	outer membrane
fructose-bisphosphate aldolase	YP_003613893.1	0.72	1.1	3.262	2.7112	3.4455	1.9514	4.8374	pentose phosphate pathway	cytoplasm
putative lipoprotein	YP_003611254.1	0.72	1.3	0.5	1.8075	0.5	1.9514	1.935	unknown	cytoplasm
preprotein translocase subunit YajC	YP_003611674.1	0.73	-1.25	2.1747	4.5187	2.297	0.97568	4.8374	transport	cytoplasmic membrane
glutamate/aspartate transport system substrate-binding protein	YP_003613533.1	0.73	1.2	7.6113	9.9411	14.931	3.9027	12.577	transport	periplasm
alanyl-tRNA synthetase	YP_003614514.1	0.73	1.2	1.0873	0.90373	1.1485	1.9514	0.5	aminoacylation	cytoplasm
30S ribosomal protein S6	YP_003611109.1	0.73	1.3	1.0873	0.90373	2.297	0.97568	0.5	translation	ribosome
hypothetical protein ECL_02276	YP_003612773.1	0.74	1.1	3.262	2.7112	2.297	4.8784	2.9025	signaling, transport	periplasm, membrane
lytic murein transglycosylase	YP_003611318.1	0.74	1.2	2.1747	1.8075	2.297	0.97568	3.8699	PG metabolism	periplasm, membrane
hypothetical protein ECL_02042	YP_003612543.1	0.74	1.3	1.0873	0.90373	2.297	0.5	0.96748	stress response	cytoplasm
hypothetical protein ECL_03364	YP_003613847.1	0.75	-1.25	0.5	3.6149	2.297	1.9514	0.5	biosynthesis	cytoplasm
putative ABC transport system substrate-binding protein	YP_003615052.1	0.75	1	1.0873	0.90373	1.1485	0.97568	0.96748	transport	periplasm
peptidyl-prolyl cis-trans isomerase	YP_003611709.1	0.76	-1.25	2.1747	3.6149	0.5	2.9271	3.8699	enzymatic	membrane
putative fimbrial protein	YP_003610583.1	0.76	-1.11111	43.493	36.149	35.604	46.833	29.992	Cell adhesion	extracellular
putative pectinesterase	YP_003613454.1	0.76	1	44.581	38.86	35.604	47.809	47.407	cell wall modification	outer membrane
enoyl-(acyl carrier protein) reductase	YP_003612264.1	0.77	-1.25	0.5	2.7112	2.297	0.97568	0.5	fatty acid biosynthesis	cytoplasmic membrane
hydroperoxidase II	YP_003612925.1	0.77	-1.11111	13.048	10.845	14.931	8.7812	9.6748	stress response, homeostasis	cytoplasm
phage P2 baseplate assembly protein gpV	YP_003614030.1	0.77	-1.11111	3.262	2.7112	1.1485	2.9271	3.8699	phage protein	extracellular
putative lipoprotein	YP_003614258.1	0.77	1.1	41.319	37.957	37.901	34.149	55.147	membrane assembly	outer membrane
putative signal transduction protein	YP_003614859.1	0.77	1.2	0.5	1.8075	1.1485	1.9514	0.96748	signaling	membrane
hypothetical protein ECL_02844	YP_003613332.1	0.77	1.2	0.5	1.8075	1.1485	0.97568	1.935	phage protein	membrane
putative phage head morphogenesis protein	YP_003614046.1	0.78	-1.11111	2.1747	0.90373	1.1485	0.97568	1.935	phage protein	periplasm
succinyl-CoA synthetase subunit beta	YP_003613489.1	0.79	-1.11111	5.4367	9.0373	1.1485	8.7812	8.7074	TCA	cytoplasm
hypothetical protein ECL_01091	YP_003611601.1	0.79	-1.11111	2.1747	4.5187	2.297	3.9027	2.9025	unknown	periplasm
OmpC porin	YP_003614002.1	0.79	1.1	156.58	188.88	151.6	166.84	228.33	transport	cell outer membrane
UspA domain-containing protein	YP_003612161.1	0.79	1.2	1.0873	0.5	0.5	1.9514	0.5	stress response	cytoplasm, membrane
hypothetical protein ECL_02904	YP_003613389.1	0.8	-1.11111	7.6113	12.652	5.7426	6.8298	14.512	PG biosynthesis	periplasm
D-alanyl-D-alanine carboxypeptidase	YP_003613367.1	0.8	1	8.6987	8.1336	6.8911	7.8055	9.6748	PG biosynthesis	periplasm
penicillin-binding protein 1b	YP_003611465.1	0.82	1.1	4.3493	3.6149	4.594	1.9514	6.7724	cell wall organisation, PG biosynthesis, antibiotic resistant	membrane
protein disulfide isomerase I	YP_003615592.1	0.82	1.2	1.0873	3.6149	5.7426	0.97568	1.935	cell redox homeostasis	periplasm
mannose binding protein FimH	YP_003611792.1	0.83	-1.11111	17.397	20.786	12.634	18.538	23.22	Cell adhesion	extracellular
cell division inhibitor MinD	YP_003612010.1	0.83	-1.11111	3.262	1.8075	2.297	1.9514	2.9025	cell division	cytoplasm, membrane
FKBP-type peptidyl-prolyl cis-trans isomerase	YP_003615188.1	0.83	1	5.4367	8.1336	5.7426	7.8055	7.7399	protein folding	periplasm
dihydrolipoamide dehydrogenase	YP_003611427.1	0.83	1.1	9.786	6.3261	3.4455	11.708	11.61	cell redox homeostasis	cytoplasm
putative aldehyde dehydrogenase	YP_003611253.1	0.83	1.1	1.0873	0.5	1.1485	0.5	0.96748	oxidoreductase	cytoplasm
onjugal transfer mating pair stabilization protein TraG	YP_003602672.1	0.84	-1.11111	1.0873	0.5	1.1485	0.5	0.5	secreation system	membrane
putative lipoprotein	YP_003611724.1	0.84	1	21.747	32.534	28.713	22.441	27.09	chaperone	periplasm
glyceraldehyde-3-phosphate dehydrogenase	YP_003612962.1	0.84	1.1	17.397	20.786	20.673	26.343	13.545	glucose metabolism	cytoplasm
hypothetical bacteriophage protein	YP_003614029.1	0.87	-1.11111	9.786	7.2299	4.594	11.708	7.7399	phage protein	extracellular
tellurium resistance protein TerZ (plasmid)	YP_003602703.1	0.87	-1.11111	0.5	0.90373	0.5	0.5	0.96748	stress response	cytoplasm
hypothetical protein ECL_03588	YP_003614071.1	0.87	-1.11111	0.5	0.90373	0.5	0.5	0.96748	unknown	membrane
transaldolase	YP_003614244.1	0.87	1.1	1.0873	1.8075	2.297	1.9514	0.5	pentose-phosphate shunt	cytoplasm
cold-shock protein	YP_003611989.1	0.88	-1.11111	0.5	0.90373	0.5	0.97568	0.5	transcription	cytoplasm
outer membrane protease	YP_003612613.1	0.89	-1.11111	8.6987	5.4224	2.297	7.8055	9.6748	enzymatic	outer membrane
hypothetical protein ECL_01192	YP_003611702.1	0.89	1	10.873	12.652	10.337	10.733	13.545	Structural component	periplasm
hypothetical protein ECL_01930	YP_003612431.1	0.89	1.1	8.6987	9.9411	8.0396	6.8298	14.512	transport	outer membrane
maltose regulon periplasmic protein	YP_003610810.1	0.9	-1.11111	1.0873	1.8075	0.5	0.5	2.9025	transport	periplasm
hypothetical protein ECL_01831	YP_003612336.1	0.9	1	13.048	12.652	18.376	7.8055	10.642	transport	cytoplasmic membrane
cupin (plasmid)	YP_003602735.1	0.9	1.1	4.3493	3.6149	5.7426	4.8784	1.935	stress response	unknown
AcrB protein	YP_003611743.1	0.91	1	10.873	7.2299	5.7426	11.708	8.7074	transport	inner membrane
putative lipoprotein	YP_003614572.1	0.92	1	32.62	28.919	24.119	31.222	38.699	Structural component	outer membrane
citrate synthase	YP_003613497.1	0.93	1	10.873	9.0373	5.7426	10.733	12.577	TCA	cytoplasm
outer membrane lipoprotein LolB	YP_003612103.1	0.93	1	6.524	4.5187	4.594	4.8784	6.7724	transport	outer membrane
50S ribosomal protein L7/L12	YP_003610760.1	0.93	1	2.1747	1.8075	2.297	2.9271	0.96748	translation	ribosome
fimbrial protein FimI	YP_003610610.1	0.93	1	4.3493	2.7112	2.297	5.8541	2.9025	Cell adhesion	extracellular
organic solvent tolerance protein	YP_003611364.1	0.94	1	8.6987	15.363	8.0396	11.708	15.48	transport, membrane assembly	cell outer membrane
aconitate hydratase 2	YP_003611430.1	0.95	1	3.262	2.7112	2.297	3.9027	2.9025	TCA	cytoplasm
hypothetical protein ECL_01134	YP_003611644.1	0.95	1	1.0873	0.5	0.5	0.97568	0.96748	unknown	periplasm
NADH dehydrogenase subunit G	YP_003614110.1	0.96	1	0.5	1.8075	2.297	0.5	0.5	electron transport	membrane
essential cell division protein	YP_003615515.1	0.97	1	0.5	5.4224	2.297	3.9027	2.9025	cytokinesis	cell inner membrane
TrpR binding protein WrbA	YP_003613123.1	0.97	1	0.5	0.90373	1.1485	0.5	0.5	enzymatic	cytoplasm
pyruvate kinase	YP_003611953.1	0.99	1	2.1747	1.8075	0.5	4.8784	0.5	glycolysis	cytoplasm
putative outer membrane lipoprotein	YP_003613179.1	1	1	327.29	288.29	344.55	278.07	300.89	transport	outer membrane
capsid scaffold-like protein	YP_003614903.1	< 0.00010	-11.1111	5.4367	5.4224	0.5	0.5	0.5	phage protein	cytoplasm
